# Supplementary material for: A Phase Ib Trial of Copanlisib in Combination with Venetoclax in Patients with Relapsed or Refractory B-Cell Non-Hodgkin Lymphoma—SAKK 66/18 Trial
Source: Cancers (Basel). 2026 May 28;18(11):1764. doi: 10.3390/cancers18111764 (PMC13255691; doi:10.3390/cancers18111764)
Supplement: Supplementary file 1 [file cancers-18-01764-s001.zip]

Archive with 2 entries (1 files):
- cancers-4297922-supplementary/
- cancers-4297922-supplementary/Supplementary Table S1.xlsx
