# Supplementary material for: A Phase Ib Trial of Copanlisib in Combination with Venetoclax in Patients with Relapsed or Refractory B-Cell Non-Hodgkin Lymphoma—SAKK 66/18 Trial
Source: Cancers (Basel). 2026 May 28;18(11):1764. doi: 10.3390/cancers18111764 (PMC13255691; doi:10.3390/cancers18111764)
Supplement: Supplementary file 1 [file cancers-18-01764-s001.zip › cancers-4297922-supplementary/Supplementary Table S1.xlsx]

## Sheet: 1-Limma
Supplementary Table S1. Transcriptome analysis of samples derived from patients enrolled in the phase 1 study. The file contains the supervised analysis at the gene level and the functional annotation by GSEA.
ensembl_id	Mean_Expression_CRPR_Samples	Mean_Expression_PDSD_Sample	logFC	t	P.Value	adj.P.Val	chr	start	stop	strand	gene_id	gene_type	gene_status	gene_name	ensembl_gene_id	hgnc_symbol	description	external_gene_name
ENSG00000100721	11.8159	5.18421	6.63168	7.44242	0.000741313	0.331711	chr14	95709967	95714196	-	ENSG00000100721.9	protein_coding	KNOWN	TCL1A	ENSG00000100721	TCL1A	T cell leukemia/lymphoma 1A [Source:HGNC Symbol;Acc:HGNC:11648]	TCL1A
ENSG00000115232	9.62764	6.80332	2.82432	6.78542	0.00112818	0.331711	chr2	181457202	181536187	+	ENSG00000115232.12	protein_coding	KNOWN	ITGA4	ENSG00000115232	ITGA4	integrin subunit alpha 4 [Source:HGNC Symbol;Acc:HGNC:6140]	ITGA4
ENSG00000121966	11.1001	8.12317	2.97692	6.25051	0.00162977	0.374747	chr2	136114349	136118165	-	ENSG00000121966.6	protein_coding	KNOWN	CXCR4	ENSG00000121966	CXCR4	C-X-C motif chemokine receptor 4 [Source:HGNC Symbol;Acc:HGNC:2561]	CXCR4
ENSG00000127951	9.70556	6.96941	2.73615	5.71341	0.00242147	0.42273	chr7	77193371	77199826	-	ENSG00000127951.5	protein_coding	KNOWN	FGL2	ENSG00000127951	FGL2	fibrinogen like 2 [Source:HGNC Symbol;Acc:HGNC:3696]	FGL2
ENSG00000122406	12.8181	2.58641	10.2317	5.39039	0.00311657	0.42273	chr1	92832025	92841924	+	ENSG00000122406.11	protein_coding	KNOWN	RPL5	ENSG00000122406	RPL5	ribosomal protein L5 [Source:HGNC Symbol;Acc:HGNC:10360]	RPL5
ENSG00000243646	9.37274	1.33963	8.03311	5.02988	0.00418803	0.42273	chr21	33266358	33297234	+	ENSG00000243646.7	protein_coding	KNOWN	IL10RB	ENSG00000243646	IL10RB	interleukin 10 receptor subunit beta [Source:HGNC Symbol;Acc:HGNC:5965]	IL10RB
ENSG00000169554	8.51973	6.31068	2.20906	4.59424	0.00611327	0.450034	chr2	144384081	144524583	-	ENSG00000169554.15	protein_coding	KNOWN	ZEB2	ENSG00000169554	ZEB2	zinc finger E-box binding homeobox 2 [Source:HGNC Symbol;Acc:HGNC:14881]	ZEB2
ENSG00000012124	10.5402	7.32643	3.21373	4.57444	0.00622287	0.450034	chr19	35319261	35347355	+	ENSG00000012124.13	protein_coding	KNOWN	CD22	ENSG00000012124	CD22	CD22 molecule [Source:HGNC Symbol;Acc:HGNC:1643]	CD22
ENSG00000147168	10.4366	7.00368	3.43291	4.5701	0.00624725	0.450034	chrX	71107404	71112108	-	ENSG00000147168.11	protein_coding	KNOWN	IL2RG	ENSG00000147168	IL2RG	interleukin 2 receptor subunit gamma [Source:HGNC Symbol;Acc:HGNC:6010]	IL2RG
ENSG00000134954	11.6935	9.98365	1.7098	4.52494	0.00650711	0.450034	chr11	128458761	128587558	-	ENSG00000134954.13	protein_coding	KNOWN	ETS1	ENSG00000134954	ETS1	ETS proto-oncogene 1, transcription factor [Source:HGNC Symbol;Acc:HGNC:3488]	ETS1
ENSG00000196776	9.14043	7.00061	2.13982	4.44839	0.00697703	0.450034	chr3	108043298	108091025	-	ENSG00000196776.13	protein_coding	KNOWN	CD47	ENSG00000196776	CD47	CD47 molecule [Source:HGNC Symbol;Acc:HGNC:1682]	CD47
ENSG00000165025	11.1509	8.64987	2.50106	4.25457	0.00835427	0.450034	chr9	90801787	90898549	+	ENSG00000165025.13	protein_coding	KNOWN	SYK	ENSG00000165025	SYK	spleen associated tyrosine kinase [Source:HGNC Symbol;Acc:HGNC:11491]	SYK
ENSG00000161958	6.71915	0.118323	6.60083	4.0515	0.0101478	0.450034	chr17	7438273	7444937	+	ENSG00000161958.9	protein_coding	KNOWN	FGF11	ENSG00000161958	FGF11	fibroblast growth factor 11 [Source:HGNC Symbol;Acc:HGNC:3667]	FGF11
ENSG00000010671	9.16033	7.30565	1.85468	4.00975	0.0105698	0.450034	chrX	101349447	101390796	-	ENSG00000010671.14	protein_coding	KNOWN	BTK	ENSG00000010671	BTK	Bruton tyrosine kinase [Source:HGNC Symbol;Acc:HGNC:1133]	BTK
ENSG00000160683	9.58813	7.24442	2.34371	3.99096	0.0107662	0.450034	chr11	118883766	118897799	+	ENSG00000160683.4	protein_coding	KNOWN	CXCR5	ENSG00000160683	CXCR5	C-X-C motif chemokine receptor 5 [Source:HGNC Symbol;Acc:HGNC:1060]	CXCR5
ENSG00000147050	8.33479	6.65196	1.68284	3.93611	0.0113642	0.450034	chrX	44873177	45112602	+	ENSG00000147050.13	protein_coding	KNOWN	KDM6A	ENSG00000147050	KDM6A	lysine demethylase 6A [Source:HGNC Symbol;Acc:HGNC:12637]	KDM6A
ENSG00000142875	9.03878	7.27313	1.76566	3.90174	0.0117584	0.450034	chr1	84078062	84238498	+	ENSG00000142875.18	protein_coding	KNOWN	PRKACB	ENSG00000142875	PRKACB	protein kinase cAMP-activated catalytic subunit beta [Source:HGNC Symbol;Acc:HGNC:9381]	PRKACB
ENSG00000102096	9.24288	7.44969	1.79319	3.89102	0.0118846	0.450034	chrX	48913182	48919024	-	ENSG00000102096.9	protein_coding	KNOWN	PIM2	ENSG00000102096	PIM2	Pim-2 proto-oncogene, serine/threonine kinase [Source:HGNC Symbol;Acc:HGNC:8987]	PIM2
ENSG00000131323	7.91757	6.01126	1.90631	3.81948	0.0127677	0.450034	chr14	102777476	102911500	+	ENSG00000131323.13	protein_coding	KNOWN	TRAF3	ENSG00000131323	TRAF3	TNF receptor associated factor 3 [Source:HGNC Symbol;Acc:HGNC:12033]	TRAF3
ENSG00000196628	10.6326	8.45949	2.1731	3.7906	0.0131455	0.450034	chr18	55222331	55664787	-	ENSG00000196628.12	protein_coding	KNOWN	TCF4	ENSG00000196628	TCF4	transcription factor 4 [Source:HGNC Symbol;Acc:HGNC:11634]	TCF4
ENSG00000137265	7.51572	0.772227	6.74349	3.78967	0.0131578	0.450034	chr6	391739	411447	+	ENSG00000137265.13	protein_coding	KNOWN	IRF4	ENSG00000137265	IRF4	interferon regulatory factor 4 [Source:HGNC Symbol;Acc:HGNC:6119]	IRF4
ENSG00000145365	9.31708	7.14334	2.17374	3.76944	0.0134305	0.450034	chr4	112274542	112285903	-	ENSG00000145365.10	protein_coding	KNOWN	TIFA	ENSG00000145365	TIFA	TRAF interacting protein with forkhead associated domain [Source:HGNC Symbol;Acc:HGNC:19075]	TIFA
ENSG00000284686	8.02841	-5.15657	13.185	3.66586	0.0149318	0.450034	NA	NA	NA	NA	NA	NA	NA	NA	NA	NA	NA	NA
ENSG00000164985	9.32771	7.76147	1.56624	3.65306	0.0151303	0.450034	chr9	15464066	15511019	-	ENSG00000164985.13	protein_coding	KNOWN	PSIP1	ENSG00000164985	PSIP1	PC4 and SFRS1 interacting protein 1 [Source:HGNC Symbol;Acc:HGNC:9527]	PSIP1
ENSG00000163131	9.79415	8.26086	1.53329	3.65001	0.015178	0.450034	chr1	150730196	150765957	-	ENSG00000163131.9	protein_coding	KNOWN	CTSS	ENSG00000163131	CTSS	cathepsin S [Source:HGNC Symbol;Acc:HGNC:2545]	CTSS
ENSG00000176533	7.68251	3.01827	4.66424	3.62269	0.0156136	0.450034	chr19	2511219	2702709	-	ENSG00000176533.11	protein_coding	KNOWN	GNG7	ENSG00000176533	GNG7	G protein subunit gamma 7 [Source:HGNC Symbol;Acc:HGNC:4410]	GNG7
ENSG00000157303	8.40096	4.56975	3.83121	3.62106	0.0156401	0.450034	chr9	93058688	93085138	+	ENSG00000157303.9	protein_coding	KNOWN	SUSD3	ENSG00000157303	SUSD3	sushi domain containing 3 [Source:HGNC Symbol;Acc:HGNC:28391]	SUSD3
ENSG00000102048	3.28828	-5.15657	8.44485	3.61725	0.015702	0.450034	chrX	15235288	15270467	-	ENSG00000102048.14	protein_coding	KNOWN	ASB9	ENSG00000102048	ASB9	ankyrin repeat and SOCS box containing 9 [Source:HGNC Symbol;Acc:HGNC:17184]	ASB9
ENSG00000166501	10.848	6.23913	4.60883	3.58963	0.0161599	0.450034	chr16	23836001	24220611	+	ENSG00000166501.11	protein_coding	KNOWN	PRKCB	ENSG00000166501	PRKCB	protein kinase C beta [Source:HGNC Symbol;Acc:HGNC:9395]	PRKCB
ENSG00000136936	7.44828	0.972272	6.47601	3.58928	0.0161659	0.450034	chr9	97674909	97697357	-	ENSG00000136936.9	protein_coding	KNOWN	XPA	ENSG00000136936	XPA	XPA, DNA damage recognition and repair factor [Source:HGNC Symbol;Acc:HGNC:12814]	XPA
ENSG00000135144	10.2031	3.98509	6.21798	3.58769	0.0161928	0.450034	chr12	113056709	113098028	+	ENSG00000135144.6	protein_coding	KNOWN	DTX1	ENSG00000135144	DTX1	deltex E3 ubiquitin ligase 1 [Source:HGNC Symbol;Acc:HGNC:3060]	DTX1
ENSG00000169442	11.1706	8.86366	2.30691	3.57187	0.0164624	0.450034	chr1	26317957	26320523	+	ENSG00000169442.7	protein_coding	KNOWN	CD52	ENSG00000169442	CD52	CD52 molecule [Source:HGNC Symbol;Acc:HGNC:1804]	CD52
ENSG00000023445	10.0719	5.63728	4.43461	3.54868	0.0168672	0.450034	chr11	102317450	102339403	+	ENSG00000023445.12	protein_coding	KNOWN	BIRC3	ENSG00000023445	BIRC3	baculoviral IAP repeat containing 3 [Source:HGNC Symbol;Acc:HGNC:591]	BIRC3
ENSG00000071051	9.44973	7.88636	1.56338	3.52897	0.0172203	0.450034	chr2	105744897	105894274	+	ENSG00000071051.12	protein_coding	KNOWN	NCK2	ENSG00000071051	NCK2	NCK adaptor protein 2 [Source:HGNC Symbol;Acc:HGNC:7665]	NCK2
ENSG00000126353	7.08586	3.1419	3.94397	3.52772	0.0172429	0.450034	chr17	40553769	40565472	-	ENSG00000126353.3	protein_coding	KNOWN	CCR7	ENSG00000126353	CCR7	C-C motif chemokine receptor 7 [Source:HGNC Symbol;Acc:HGNC:1608]	CCR7
ENSG00000095015	9.28727	7.81216	1.47511	3.52587	0.0172765	0.450034	chr5	56815574	56896152	+	ENSG00000095015.5	protein_coding	KNOWN	MAP3K1	ENSG00000095015	MAP3K1	mitogen-activated protein kinase kinase kinase 1 [Source:HGNC Symbol;Acc:HGNC:6848]	MAP3K1
ENSG00000171608	9.18154	7.55688	1.62466	3.47968	0.0181407	0.450034	chr1	9651732	9729114	+	ENSG00000171608.14	protein_coding	KNOWN	PIK3CD	ENSG00000171608	PIK3CD	phosphatidylinositol-4,5-bisphosphate 3-kinase catalytic subunit delta [Source:HGNC Symbol;Acc:HGNC:8977]	PIK3CD
ENSG00000139193	9.41781	6.28637	3.13144	3.461	0.0185041	0.450034	chr12	6444867	6451718	+	ENSG00000139193.3	protein_coding	KNOWN	CD27	ENSG00000139193	CD27	CD27 molecule [Source:HGNC Symbol;Acc:HGNC:11922]	CD27
ENSG00000100385	7.53709	1.64727	5.88983	3.45617	0.0185994	0.450034	chr22	37125838	37175054	-	ENSG00000100385.12	protein_coding	KNOWN	IL2RB	ENSG00000100385	IL2RB	interleukin 2 receptor subunit beta [Source:HGNC Symbol;Acc:HGNC:6009]	IL2RB
ENSG00000198286	9.43073	7.10381	2.32692	3.43839	0.018955	0.450034	chr7	2906141	3043945	-	ENSG00000198286.8	protein_coding	KNOWN	CARD11	ENSG00000198286	CARD11	caspase recruitment domain family member 11 [Source:HGNC Symbol;Acc:HGNC:16393]	CARD11
ENSG00000197142	7.72782	5.79429	1.93352	3.41648	0.0194042	0.450034	chr10	112374018	112428380	+	ENSG00000197142.9	protein_coding	KNOWN	ACSL5	ENSG00000197142	ACSL5	acyl-CoA synthetase long chain family member 5 [Source:HGNC Symbol;Acc:HGNC:16526]	ACSL5
ENSG00000114166	9.12694	6.80775	2.31919	3.4143	0.0194495	0.450034	chr3	20040023	20154404	+	ENSG00000114166.7	protein_coding	KNOWN	KAT2B	ENSG00000114166	KAT2B	lysine acetyltransferase 2B [Source:HGNC Symbol;Acc:HGNC:8638]	KAT2B
ENSG00000158458	3.70287	-5.15657	8.85944	3.38901	0.0199844	0.450034	chr5	139846779	140043299	-	ENSG00000158458.18	protein_coding	KNOWN	NRG2	ENSG00000158458	NRG2	neuregulin 2 [Source:HGNC Symbol;Acc:HGNC:7998]	NRG2
ENSG00000170276	5.06991	-0.655162	5.72507	3.37533	0.0202805	0.450034	chr11	111912242	111914093	+	ENSG00000170276.5	protein_coding	KNOWN	HSPB2	ENSG00000170276	HSPB2	heat shock protein family B (small) member 2 [Source:HGNC Symbol;Acc:HGNC:5247]	HSPB2
ENSG00000146072	7.58261	5.06047	2.52214	3.3546	0.0207391	0.450034	chr6	47231532	47309905	-	ENSG00000146072.6	protein_coding	KNOWN	TNFRSF21	ENSG00000146072	TNFRSF21	TNF receptor superfamily member 21 [Source:HGNC Symbol;Acc:HGNC:13469]	TNFRSF21
ENSG00000196092	9.65053	5.87442	3.7761	3.35001	0.0208422	0.450034	chr9	36833275	37034185	-	ENSG00000196092.11	protein_coding	KNOWN	PAX5	ENSG00000196092	PAX5	paired box 5 [Source:HGNC Symbol;Acc:HGNC:8619]	PAX5
ENSG00000125845	3.35805	-5.15657	8.51462	3.34438	0.0209694	0.450034	chr20	6767664	6780280	+	ENSG00000125845.6	protein_coding	KNOWN	BMP2	ENSG00000125845	BMP2	bone morphogenetic protein 2 [Source:HGNC Symbol;Acc:HGNC:1069]	BMP2
ENSG00000197943	10.2315	7.77308	2.45846	3.33032	0.0212911	0.450034	chr16	81739097	81962693	+	ENSG00000197943.8	protein_coding	KNOWN	PLCG2	ENSG00000197943	PLCG2	phospholipase C gamma 2 [Source:HGNC Symbol;Acc:HGNC:9066]	PLCG2
ENSG00000004468	9.51265	6.65607	2.85658	3.29874	0.0220345	0.450034	chr4	15778275	15853230	+	ENSG00000004468.11	protein_coding	KNOWN	CD38	ENSG00000004468	CD38	CD38 molecule [Source:HGNC Symbol;Acc:HGNC:1667]	CD38
ENSG00000155849	7.73998	4.86654	2.87344	3.29748	0.0220647	0.450034	chr7	36854361	37449249	-	ENSG00000155849.14	protein_coding	KNOWN	ELMO1	ENSG00000155849	ELMO1	engulfment and cell motility 1 [Source:HGNC Symbol;Acc:HGNC:16286]	ELMO1
ENSG00000165661	8.68025	6.85847	1.82178	3.28652	0.0223298	0.450034	chr9	136206333	136245841	-	ENSG00000165661.14	protein_coding	KNOWN	QSOX2	ENSG00000165661	QSOX2	quiescin sulfhydryl oxidase 2 [Source:HGNC Symbol;Acc:HGNC:30249]	QSOX2
ENSG00000160255	9.78147	8.36053	1.42094	3.26713	0.022808	0.450034	chr21	44885953	44931989	-	ENSG00000160255.15	protein_coding	KNOWN	ITGB2	ENSG00000160255	ITGB2	integrin subunit beta 2 [Source:HGNC Symbol;Acc:HGNC:6155]	ITGB2
ENSG00000144749	8.82934	7.12553	1.70381	3.24145	0.0234592	0.450034	chr3	66378797	66501263	-	ENSG00000144749.12	protein_coding	KNOWN	LRIG1	ENSG00000144749	LRIG1	leucine rich repeats and immunoglobulin like domains 1 [Source:HGNC Symbol;Acc:HGNC:17360]	LRIG1
ENSG00000019582	15.4921	13.5644	1.92773	3.22922	0.0237767	0.450034	chr5	150401637	150412929	-	ENSG00000019582.13	protein_coding	KNOWN	CD74	ENSG00000019582	CD74	CD74 molecule [Source:HGNC Symbol;Acc:HGNC:1697]	CD74
ENSG00000172179	2.42381	-5.15657	7.58038	3.21688	0.0241018	0.450034	chr6	22287244	22297501	-	ENSG00000172179.10	protein_coding	KNOWN	PRL	ENSG00000172179	PRL	prolactin [Source:HGNC Symbol;Acc:HGNC:9445]	PRL
ENSG00000149311	9.41467	7.84558	1.56909	3.20786	0.0243428	0.450034	chr11	108222484	108369102	+	ENSG00000149311.16	protein_coding	KNOWN	ATM	ENSG00000149311	ATM	ATM serine/threonine kinase [Source:HGNC Symbol;Acc:HGNC:795]	ATM
ENSG00000204592	12.5748	10.7667	1.8081	3.20734	0.0243568	0.450034	chr6	30489467	30494205	+	ENSG00000204592.8	protein_coding	KNOWN	HLA-E	ENSG00000204592	HLA-E	major histocompatibility complex, class I, E [Source:HGNC Symbol;Acc:HGNC:4962]	HLA-E
ENSG00000164626	4.91381	-2.14539	7.0592	3.20276	0.0244803	0.450034	chr6	39188973	39229450	-	ENSG00000164626.8	protein_coding	KNOWN	KCNK5	ENSG00000164626	KCNK5	potassium two pore domain channel subfamily K member 5 [Source:HGNC Symbol;Acc:HGNC:6280]	KCNK5
ENSG00000174405	7.90616	5.72915	2.17701	3.17387	0.0252756	0.450034	chr13	108207439	108218368	-	ENSG00000174405.12	protein_coding	KNOWN	LIG4	ENSG00000174405	LIG4	DNA ligase 4 [Source:HGNC Symbol;Acc:HGNC:6601]	LIG4
ENSG00000101222	2.63673	-5.15657	7.7933	3.17242	0.0253163	0.450034	chr20	3777504	3781448	-	ENSG00000101222.11	protein_coding	KNOWN	SPEF1	ENSG00000101222	SPEF1	sperm flagellar 1 [Source:HGNC Symbol;Acc:HGNC:15874]	SPEF1
ENSG00000137033	7.06726	2.85222	4.21504	3.14424	0.0261219	0.450034	chr9	6215786	6257983	+	ENSG00000137033.10	protein_coding	KNOWN	IL33	ENSG00000137033	IL33	interleukin 33 [Source:HGNC Symbol;Acc:HGNC:16028]	IL33
ENSG00000105369	8.41838	2.44688	5.9715	3.14296	0.0261592	0.450034	chr19	41877120	41881372	+	ENSG00000105369.8	protein_coding	KNOWN	CD79A	ENSG00000105369	CD79A	CD79a molecule [Source:HGNC Symbol;Acc:HGNC:1698]	CD79A
ENSG00000060982	8.85504	7.53921	1.31583	3.1209	0.0268109	0.450034	chr12	24810022	24949459	-	ENSG00000060982.13	protein_coding	KNOWN	BCAT1	ENSG00000060982	BCAT1	branched chain amino acid transaminase 1 [Source:HGNC Symbol;Acc:HGNC:976]	BCAT1
ENSG00000005882	7.58218	5.89622	1.68597	3.11937	0.0268569	0.450034	chr17	50094737	50112152	+	ENSG00000005882.10	protein_coding	KNOWN	PDK2	ENSG00000005882	PDK2	pyruvate dehydrogenase kinase 2 [Source:HGNC Symbol;Acc:HGNC:8810]	PDK2
ENSG00000136827	7.97841	6.60789	1.37052	3.11145	0.0270956	0.450034	chr9	129812944	129824134	-	ENSG00000136827.11	protein_coding	KNOWN	TOR1A	ENSG00000136827	TOR1A	torsin family 1 member A [Source:HGNC Symbol;Acc:HGNC:3098]	TOR1A
ENSG00000129910	1.94254	-5.15657	7.09911	3.08744	0.0278348	0.450034	chr16	89171767	89195492	+	ENSG00000129910.6	protein_coding	KNOWN	CDH15	ENSG00000129910	CDH15	cadherin 15 [Source:HGNC Symbol;Acc:HGNC:1754]	CDH15
ENSG00000162585	6.55823	4.4511	2.10713	3.07823	0.0281245	0.450034	chr1	2184461	2212720	-	ENSG00000162585.15	protein_coding	KNOWN	C1orf86	ENSG00000162585	FAAP20	FA core complex associated protein 20 [Source:HGNC Symbol;Acc:HGNC:26428]	FAAP20
ENSG00000006283	3.18543	-5.15657	8.342	3.07801	0.0281314	0.450034	chr17	50561068	50627474	+	ENSG00000006283.16	protein_coding	KNOWN	CACNA1G	ENSG00000006283	CACNA1G	calcium voltage-gated channel subunit alpha1 G [Source:HGNC Symbol;Acc:HGNC:1394]	CACNA1G
ENSG00000185338	10.1554	7.95135	2.20401	3.07251	0.0283059	0.450034	chr16	11254405	11256179	-	ENSG00000185338.4	protein_coding	KNOWN	SOCS1	ENSG00000185338	SOCS1	suppressor of cytokine signaling 1 [Source:HGNC Symbol;Acc:HGNC:19383]	SOCS1
ENSG00000104814	9.69986	7.45642	2.24344	3.07191	0.0283251	0.450034	chr19	38587641	38618882	-	ENSG00000104814.11	protein_coding	KNOWN	MAP4K1	ENSG00000104814	MAP4K1	mitogen-activated protein kinase kinase kinase kinase 1 [Source:HGNC Symbol;Acc:HGNC:6863]	MAP4K1
ENSG00000182578	8.50052	6.7004	1.80013	3.03743	0.0294486	0.450034	chr5	150053291	150113372	-	ENSG00000182578.12	protein_coding	KNOWN	CSF1R	ENSG00000182578	CSF1R	colony stimulating factor 1 receptor [Source:HGNC Symbol;Acc:HGNC:2433]	CSF1R
ENSG00000197646	5.73462	-0.022591	5.75721	3.02479	0.0298727	0.450034	chr9	5510570	5571254	+	ENSG00000197646.7	protein_coding	KNOWN	PDCD1LG2	ENSG00000197646	PDCD1LG2	programmed cell death 1 ligand 2 [Source:HGNC Symbol;Acc:HGNC:18731]	PDCD1LG2
ENSG00000068831	10.1501	2.99102	7.15905	3.02066	0.0300129	0.450034	chr11	64726911	64745456	-	ENSG00000068831.17	protein_coding	KNOWN	RASGRP2	ENSG00000068831	RASGRP2	RAS guanyl releasing protein 2 [Source:HGNC Symbol;Acc:HGNC:9879]	RASGRP2
ENSG00000110042	7.07325	5.14161	1.93164	3.01116	0.0303379	0.450034	chr11	59171430	59208587	+	ENSG00000110042.6	protein_coding	KNOWN	DTX4	ENSG00000110042	DTX4	deltex E3 ubiquitin ligase 4 [Source:HGNC Symbol;Acc:HGNC:29151]	DTX4
ENSG00000176463	5.8471	-0.161518	6.00861	3.00172	0.0306651	0.450034	chr15	91853695	92172435	+	ENSG00000176463.12	protein_coding	KNOWN	SLCO3A1	ENSG00000176463	SLCO3A1	solute carrier organic anion transporter family member 3A1 [Source:HGNC Symbol;Acc:HGNC:10952]	SLCO3A1
ENSG00000145649	6.24757	1.19376	5.05381	3.00045	0.0307093	0.450034	chr5	55102648	55110252	+	ENSG00000145649.7	protein_coding	KNOWN	GZMA	ENSG00000145649	GZMA	granzyme A [Source:HGNC Symbol;Acc:HGNC:4708]	GZMA
ENSG00000186716	9.14958	6.452	2.69758	2.99687	0.0308345	0.450034	chr22	23179704	23318037	+	ENSG00000186716.18	protein_coding	KNOWN	BCR	ENSG00000186716	BCR	BCR activator of RhoGEF and GTPase [Source:HGNC Symbol;Acc:HGNC:1014]	BCR
ENSG00000181544	8.07252	6.22322	1.8493	2.9906	0.0310551	0.450034	chrX	14843407	14873069	-	ENSG00000181544.12	protein_coding	KNOWN	FANCB	ENSG00000181544	FANCB	FA complementation group B [Source:HGNC Symbol;Acc:HGNC:3583]	FANCB
ENSG00000157764	6.67981	4.90347	1.77634	2.97723	0.0315318	0.450034	chr7	140719327	140924764	-	ENSG00000157764.11	protein_coding	KNOWN	BRAF	ENSG00000157764	BRAF	B-Raf proto-oncogene, serine/threonine kinase [Source:HGNC Symbol;Acc:HGNC:1097]	BRAF
ENSG00000188389	7.56443	0.600048	6.96438	2.96879	0.0318369	0.450034	chr2	241849881	241858908	-	ENSG00000188389.9	protein_coding	KNOWN	PDCD1	ENSG00000188389	PDCD1	programmed cell death 1 [Source:HGNC Symbol;Acc:HGNC:8760]	PDCD1
ENSG00000120910	9.24489	7.91613	1.32876	2.96257	0.0320637	0.450034	chr8	22440819	22541142	+	ENSG00000120910.13	protein_coding	KNOWN	PPP3CC	ENSG00000120910	PPP3CC	protein phosphatase 3 catalytic subunit gamma [Source:HGNC Symbol;Acc:HGNC:9316]	PPP3CC
ENSG00000186715	4.24201	-0.701623	4.94363	2.93498	0.0330926	0.450034	chr1	16754910	16770237	-	ENSG00000186715.9	transcribed_unprocessed_pseudogene	KNOWN	MST1L	ENSG00000186715	MST1L	macrophage stimulating 1 like [Source:HGNC Symbol;Acc:HGNC:7390]	MST1L
ENSG00000120949	4.39946	-5.15657	9.55603	2.92631	0.0334237	0.450034	chr1	12063377	12144207	+	ENSG00000120949.13	protein_coding	KNOWN	TNFRSF8	ENSG00000120949	TNFRSF8	TNF receptor superfamily member 8 [Source:HGNC Symbol;Acc:HGNC:11923]	TNFRSF8
ENSG00000116473	7.46744	0.457539	7.0099	2.92408	0.0335094	0.450034	chr1	111542218	111716691	+	ENSG00000116473.13	protein_coding	KNOWN	RAP1A	ENSG00000116473	RAP1A	RAP1A, member of RAS oncogene family [Source:HGNC Symbol;Acc:HGNC:9855]	RAP1A
ENSG00000036257	9.66172	8.45957	1.20215	2.92136	0.0336143	0.450034	chr2	224470150	224585397	-	ENSG00000036257.11	protein_coding	KNOWN	CUL3	ENSG00000036257	CUL3	cullin 3 [Source:HGNC Symbol;Acc:HGNC:2553]	CUL3
ENSG00000101986	6.64543	1.4722	5.17323	2.89666	0.0345834	0.450034	chrX	153724868	153744762	+	ENSG00000101986.11	protein_coding	KNOWN	ABCD1	ENSG00000101986	ABCD1	ATP binding cassette subfamily D member 1 [Source:HGNC Symbol;Acc:HGNC:61]	ABCD1
ENSG00000175104	8.32954	7.14062	1.18892	2.89608	0.0346068	0.450034	chr11	36487027	36510272	-	ENSG00000175104.13	protein_coding	KNOWN	TRAF6	ENSG00000175104	TRAF6	TNF receptor associated factor 6 [Source:HGNC Symbol;Acc:HGNC:12036]	TRAF6
ENSG00000170214	3.22595	-5.15657	8.38252	2.88677	0.0349806	0.450034	chr5	159916783	159972544	+	ENSG00000170214.3	protein_coding	KNOWN	ADRA1B	ENSG00000170214	ADRA1B	adrenoceptor alpha 1B [Source:HGNC Symbol;Acc:HGNC:278]	ADRA1B
ENSG00000126218	3.35592	-5.15657	8.51249	2.87879	0.0353044	0.450034	chr13	113122814	113149529	+	ENSG00000126218.10	protein_coding	KNOWN	F10	ENSG00000126218	F10	coagulation factor X [Source:HGNC Symbol;Acc:HGNC:3528]	F10
ENSG00000234745	14.148	12.7119	1.43614	2.87862	0.0353111	0.450034	chr6	31353872	31357188	-	ENSG00000234745.8	protein_coding	KNOWN	HLA-B	ENSG00000234745	HLA-B	major histocompatibility complex, class I, B [Source:HGNC Symbol;Acc:HGNC:4932]	HLA-B
ENSG00000144837	4.92357	-0.719847	5.64342	2.87766	0.0353504	0.450034	chr3	119597842	119629811	+	ENSG00000144837.7	protein_coding	KNOWN	PLA1A	ENSG00000144837	PLA1A	phospholipase A1 member A [Source:HGNC Symbol;Acc:HGNC:17661]	PLA1A
ENSG00000171791	11.8835	9.29545	2.58805	2.876	0.0354183	0.450034	chr18	63123346	63320128	-	ENSG00000171791.11	protein_coding	KNOWN	BCL2	ENSG00000171791	BCL2	BCL2 apoptosis regulator [Source:HGNC Symbol;Acc:HGNC:990]	BCL2
ENSG00000079999	6.24201	3.41866	2.82335	2.87259	0.0355582	0.450034	chr19	10486120	10503741	-	ENSG00000079999.12	protein_coding	KNOWN	KEAP1	ENSG00000079999	KEAP1	kelch like ECH associated protein 1 [Source:HGNC Symbol;Acc:HGNC:23177]	KEAP1
ENSG00000178573	10.1676	8.68008	1.48752	2.86994	0.0356674	0.450034	chr16	79585843	79600714	-	ENSG00000178573.6	protein_coding	KNOWN	MAF	ENSG00000178573	MAF	MAF bZIP transcription factor [Source:HGNC Symbol;Acc:HGNC:6776]	MAF
ENSG00000197442	6.59326	4.24035	2.35291	2.85823	0.0361543	0.450034	chr6	136557047	136792518	-	ENSG00000197442.9	protein_coding	KNOWN	MAP3K5	ENSG00000197442	MAP3K5	mitogen-activated protein kinase kinase kinase 5 [Source:HGNC Symbol;Acc:HGNC:6857]	MAP3K5
ENSG00000109670	5.5715	0.865115	4.70638	2.8579	0.0361683	0.450034	chr4	152321259	152536101	-	ENSG00000109670.12	protein_coding	KNOWN	FBXW7	ENSG00000109670	FBXW7	F-box and WD repeat domain containing 7 [Source:HGNC Symbol;Acc:HGNC:16712]	FBXW7
ENSG00000213859	5.30726	-0.323014	5.63027	2.84885	0.0365499	0.450034	chr17	7351889	7354944	+	ENSG00000213859.4	protein_coding	KNOWN	KCTD11	ENSG00000213859	KCTD11	potassium channel tetramerization domain containing 11 [Source:HGNC Symbol;Acc:HGNC:21302]	KCTD11
ENSG00000165409	4.10088	-2.44344	6.54432	2.84529	0.0367011	0.450034	chr14	80954989	81146302	+	ENSG00000165409.14	protein_coding	KNOWN	TSHR	ENSG00000165409	TSHR	thyroid stimulating hormone receptor [Source:HGNC Symbol;Acc:HGNC:12373]	TSHR
ENSG00000185652	5.08554	-2.21525	7.30078	2.83892	0.0369736	0.450034	chr12	5432112	5521536	+	ENSG00000185652.10	protein_coding	KNOWN	NTF3	ENSG00000185652	NTF3	neurotrophin 3 [Source:HGNC Symbol;Acc:HGNC:8023]	NTF3
ENSG00000005471	7.13298	4.45474	2.67824	2.83472	0.0371544	0.450034	chr7	87401697	87480435	-	ENSG00000005471.14	protein_coding	KNOWN	ABCB4	ENSG00000005471	ABCB4	ATP binding cassette subfamily B member 4 [Source:HGNC Symbol;Acc:HGNC:45]	ABCB4
ENSG00000025434	5.97972	1.81041	4.1693	2.82299	0.0376651	0.450034	chr11	47248300	47269032	+	ENSG00000025434.17	protein_coding	KNOWN	NR1H3	ENSG00000025434	NR1H3	nuclear receptor subfamily 1 group H member 3 [Source:HGNC Symbol;Acc:HGNC:7966]	NR1H3
ENSG00000156076	3.63349	-5.15657	8.79006	2.82246	0.0376885	0.450034	chr12	65050626	65121566	-	ENSG00000156076.8	protein_coding	KNOWN	WIF1	ENSG00000156076	WIF1	WNT inhibitory factor 1 [Source:HGNC Symbol;Acc:HGNC:18081]	WIF1
ENSG00000166974	7.3684	5.67624	1.69216	2.81151	0.0381725	0.450034	chr18	34976928	35143470	+	ENSG00000166974.11	protein_coding	KNOWN	MAPRE2	ENSG00000166974	MAPRE2	microtubule associated protein RP/EB family member 2 [Source:HGNC Symbol;Acc:HGNC:6891]	MAPRE2
ENSG00000173597	1.47842	-5.15657	6.63499	2.79817	0.0387715	0.450034	chr4	69721162	69787961	-	ENSG00000173597.7	protein_coding	KNOWN	SULT1B1	ENSG00000173597	SULT1B1	sulfotransferase family 1B member 1 [Source:HGNC Symbol;Acc:HGNC:17845]	SULT1B1
ENSG00000154118	4.11414	-1.66223	5.77636	2.78564	0.0393434	0.450034	chr16	87601835	87698156	+	ENSG00000154118.11	protein_coding	KNOWN	JPH3	ENSG00000154118	JPH3	junctophilin 3 [Source:HGNC Symbol;Acc:HGNC:14203]	JPH3
ENSG00000083799	8.23468	6.75741	1.47727	2.78527	0.0393606	0.450034	chr16	50742050	50801935	+	ENSG00000083799.16	protein_coding	KNOWN	CYLD	ENSG00000083799	CYLD	CYLD lysine 63 deubiquitinase [Source:HGNC Symbol;Acc:HGNC:2584]	CYLD
ENSG00000028137	9.02265	7.96979	1.05285	2.78417	0.039411	0.450034	chr1	12167003	12209228	+	ENSG00000028137.15	protein_coding	KNOWN	TNFRSF1B	ENSG00000028137	TNFRSF1B	TNF receptor superfamily member 1B [Source:HGNC Symbol;Acc:HGNC:11917]	TNFRSF1B
ENSG00000105329	6.5739	1.70039	4.8735	2.78273	0.0394776	0.450034	chr19	41301587	41353911	-	ENSG00000105329.8	protein_coding	KNOWN	TGFB1	ENSG00000105329	TGFB1	transforming growth factor beta 1 [Source:HGNC Symbol;Acc:HGNC:11766]	TGFB1
ENSG00000085224	8.60019	7.51253	1.08766	2.78124	0.0395467	0.450034	chrX	77504878	77786269	-	ENSG00000085224.19	protein_coding	KNOWN	ATRX	ENSG00000085224	ATRX	ATRX chromatin remodeler [Source:HGNC Symbol;Acc:HGNC:886]	ATRX
ENSG00000183814	4.92201	0.551037	4.37098	2.77567	0.0398055	0.450034	chr1	226231149	226309869	-	ENSG00000183814.14	protein_coding	KNOWN	LIN9	ENSG00000183814	LIN9	lin-9 DREAM MuvB core complex component [Source:HGNC Symbol;Acc:HGNC:30830]	LIN9
ENSG00000169169	3.6808	-1.26918	4.94997	2.77005	0.0400686	0.450034	chr19	49690898	49713731	+	ENSG00000169169.13	protein_coding	KNOWN	CPT1C	ENSG00000169169	CPT1C	carnitine palmitoyltransferase 1C [Source:HGNC Symbol;Acc:HGNC:18540]	CPT1C
ENSG00000159307	2.59281	-3.57161	6.16442	2.7633	0.0403867	0.450034	chr22	43197283	43343388	-	ENSG00000159307.17	protein_coding	KNOWN	SCUBE1	ENSG00000159307	SCUBE1	signal peptide, CUB domain and EGF like domain containing 1 [Source:HGNC Symbol;Acc:HGNC:13441]	SCUBE1
ENSG00000213923	2.80408	-5.15657	7.96065	2.7515	0.0409506	0.450034	chr22	38290691	38398522	-	ENSG00000213923.9	protein_coding	KNOWN	CSNK1E	ENSG00000213923	CSNK1E	casein kinase 1 epsilon [Source:HGNC Symbol;Acc:HGNC:2453]	CSNK1E
ENSG00000171316	8.81344	7.5598	1.25364	2.74932	0.0410554	0.450034	chr8	60678778	60868028	+	ENSG00000171316.10	protein_coding	KNOWN	CHD7	ENSG00000171316	CHD7	chromodomain helicase DNA binding protein 7 [Source:HGNC Symbol;Acc:HGNC:20626]	CHD7
ENSG00000164136	5.07476	-0.389905	5.46467	2.74869	0.0410858	0.450034	chr4	141636599	141733987	+	ENSG00000164136.15	protein_coding	KNOWN	IL15	ENSG00000164136	IL15	interleukin 15 [Source:HGNC Symbol;Acc:HGNC:5977]	IL15
ENSG00000106952	8.23834	4.70154	3.5368	2.74696	0.0411694	0.450034	chr9	114893343	114930595	-	ENSG00000106952.6	protein_coding	KNOWN	TNFSF8	ENSG00000106952	TNFSF8	TNF superfamily member 8 [Source:HGNC Symbol;Acc:HGNC:11938]	TNFSF8
ENSG00000113580	8.86317	7.62723	1.23594	2.73869	0.0415723	0.450034	chr5	143277931	143435512	-	ENSG00000113580.13	protein_coding	KNOWN	NR3C1	ENSG00000113580	NR3C1	nuclear receptor subfamily 3 group C member 1 [Source:HGNC Symbol;Acc:HGNC:7978]	NR3C1
ENSG00000185291	3.72976	-0.943437	4.67319	2.71731	0.042633	0.450034	chrX	1336616	1382689	+	ENSG00000185291.9	protein_coding	KNOWN	IL3RA	ENSG00000185291	IL3RA	interleukin 3 receptor subunit alpha [Source:HGNC Symbol;Acc:HGNC:6012]	IL3RA
ENSG00000185291	3.72976	-0.943437	4.67319	2.71731	0.042633	0.450034	chrX	1336616	1382689	+	ENSG00000185291.9	protein_coding	KNOWN	IL3RA	ENSG00000185291	IL3RA	interleukin 3 receptor subunit alpha [Source:HGNC Symbol;Acc:HGNC:6012]	IL3RA
ENSG00000128284	8.06016	6.55353	1.50664	2.71274	0.0428639	0.450034	chr22	36140330	36166177	-	ENSG00000128284.18	protein_coding	KNOWN	APOL3	ENSG00000128284	APOL3	apolipoprotein L3 [Source:HGNC Symbol;Acc:HGNC:14868]	APOL3
ENSG00000206503	14.0443	12.6126	1.43168	2.70938	0.0430344	0.450034	chr6	29941260	29945884	+	ENSG00000206503.10	protein_coding	KNOWN	HLA-A	ENSG00000206503	HLA-A	major histocompatibility complex, class I, A [Source:HGNC Symbol;Acc:HGNC:4931]	HLA-A
ENSG00000133116	3.36055	-1.57663	4.93719	2.70863	0.0430723	0.450034	chr13	33016433	33066145	+	ENSG00000133116.7	protein_coding	KNOWN	KL	ENSG00000133116	KL	klotho [Source:HGNC Symbol;Acc:HGNC:6344]	KL
ENSG00000226979	4.26831	-0.522006	4.79032	2.7061	0.0432011	0.450034	chr6	31572054	31574324	+	ENSG00000226979.7	protein_coding	KNOWN	LTA	ENSG00000226979	LTA	lymphotoxin alpha [Source:HGNC Symbol;Acc:HGNC:6709]	LTA
ENSG00000106258	2.58393	-5.15657	7.7405	2.69766	0.0436346	0.450034	chr7	99648194	99679998	-	ENSG00000106258.12	protein_coding	KNOWN	CYP3A5	ENSG00000106258	CYP3A5	cytochrome P450 family 3 subfamily A member 5 [Source:HGNC Symbol;Acc:HGNC:2638]	CYP3A5
ENSG00000153956	6.13048	0.888321	5.24216	2.68901	0.044084	0.450034	chr7	81946444	82443798	-	ENSG00000153956.14	protein_coding	KNOWN	CACNA2D1	ENSG00000153956	CACNA2D1	calcium voltage-gated channel auxiliary subunit alpha2delta 1 [Source:HGNC Symbol;Acc:HGNC:1399]	CACNA2D1
ENSG00000116161	5.20072	0.00495783	5.19577	2.68389	0.0443521	0.450034	chr1	174999163	175011715	+	ENSG00000116161.16	protein_coding	KNOWN	CACYBP	ENSG00000116161	CACYBP	calcyclin binding protein [Source:HGNC Symbol;Acc:HGNC:30423]	CACYBP
ENSG00000116833	4.41782	-0.920732	5.33856	2.68063	0.044524	0.450034	chr1	200027602	200177424	+	ENSG00000116833.12	protein_coding	KNOWN	NR5A2	ENSG00000116833	NR5A2	nuclear receptor subfamily 5 group A member 2 [Source:HGNC Symbol;Acc:HGNC:7984]	NR5A2
ENSG00000163161	8.16059	6.97997	1.18062	2.67505	0.0448199	0.450034	chr2	127257290	127294176	-	ENSG00000163161.11	protein_coding	KNOWN	ERCC3	ENSG00000163161	ERCC3	ERCC excision repair 3, TFIIH core complex helicase subunit [Source:HGNC Symbol;Acc:HGNC:3435]	ERCC3
ENSG00000109861	10.593	9.40236	1.19061	2.6738	0.0448862	0.450034	chr11	88293592	88337787	-	ENSG00000109861.14	protein_coding	KNOWN	CTSC	ENSG00000109861	CTSC	cathepsin C [Source:HGNC Symbol;Acc:HGNC:2528]	CTSC
ENSG00000136869	7.62688	6.05991	1.56697	2.67313	0.0449217	0.450034	chr9	117704332	117716871	+	ENSG00000136869.13	protein_coding	KNOWN	TLR4	ENSG00000136869	TLR4	toll like receptor 4 [Source:HGNC Symbol;Acc:HGNC:11850]	TLR4
ENSG00000275895	2.42223	-5.15657	7.5788	2.66601	0.0453031	0.450034	chr21	6484623	6499261	-	ENSG00000275895.3	protein_coding	KNOWN	U2AF1	ENSG00000275895	U2AF1L5	U2 small nuclear RNA auxiliary factor 1 like 5 [Source:HGNC Symbol;Acc:HGNC:51830]	U2AF1L5
ENSG00000147548	7.82084	6.66183	1.15901	2.65513	0.0458932	0.450034	chr8	38269697	38382272	-	ENSG00000147548.15	protein_coding	KNOWN	WHSC1L1	ENSG00000147548	NSD3	nuclear receptor binding SET domain protein 3 [Source:HGNC Symbol;Acc:HGNC:12767]	NSD3
ENSG00000141510	8.93123	7.63352	1.29771	2.64633	0.0463764	0.450034	chr17	7661779	7687550	-	ENSG00000141510.14	protein_coding	KNOWN	TP53	ENSG00000141510	TP53	tumor protein p53 [Source:HGNC Symbol;Acc:HGNC:11998]	TP53
ENSG00000127472	3.65465	-1.15376	4.80841	2.64188	0.0466227	0.450034	chr1	20028179	20091190	+	ENSG00000127472.9	protein_coding	KNOWN	PLA2G5	ENSG00000127472	PLA2G5	phospholipase A2 group V [Source:HGNC Symbol;Acc:HGNC:9038]	PLA2G5
ENSG00000145476	5.69025	2.93966	2.75059	2.63983	0.0467366	0.450034	chr4	186191520	186213456	+	ENSG00000145476.14	protein_coding	KNOWN	CYP4V2	ENSG00000145476	CYP4V2	cytochrome P450 family 4 subfamily V member 2 [Source:HGNC Symbol;Acc:HGNC:23198]	CYP4V2
ENSG00000204403	3.61197	-1.75936	5.37133	2.63912	0.0467762	0.450034	chr11	104885718	104898670	-	ENSG00000204403.8	polymorphic_pseudogene	KNOWN	CASP12	ENSG00000204403	CASP12	caspase 12 (gene/pseudogene) [Source:HGNC Symbol;Acc:HGNC:19004]	CASP12
ENSG00000175003	2.37158	-5.15657	7.52815	2.63411	0.0470568	0.450034	chr6	160121789	160158718	+	ENSG00000175003.11	protein_coding	KNOWN	SLC22A1	ENSG00000175003	SLC22A1	solute carrier family 22 member 1 [Source:HGNC Symbol;Acc:HGNC:10963]	SLC22A1
ENSG00000041982	9.2489	8.05684	1.19207	2.62138	0.0477774	0.450034	chr9	115019578	115118257	-	ENSG00000041982.13	protein_coding	KNOWN	TNC	ENSG00000041982	TNC	tenascin C [Source:HGNC Symbol;Acc:HGNC:5318]	TNC
ENSG00000081052	6.47865	3.07044	3.40821	2.61476	0.0481568	0.450034	chr2	227002711	227164113	-	ENSG00000081052.11	protein_coding	KNOWN	COL4A4	ENSG00000081052	COL4A4	collagen type IV alpha 4 chain [Source:HGNC Symbol;Acc:HGNC:2206]	COL4A4
ENSG00000125686	8.05794	6.27785	1.78009	2.61355	0.0482262	0.450034	chr17	39404285	39451286	-	ENSG00000125686.10	protein_coding	KNOWN	MED1	ENSG00000125686	MED1	mediator complex subunit 1 [Source:HGNC Symbol;Acc:HGNC:9234]	MED1
ENSG00000136870	7.63189	6.40927	1.22262	2.60872	0.0485055	0.450034	chr9	101398873	101410660	+	ENSG00000136870.9	protein_coding	KNOWN	ZNF189	ENSG00000136870	ZNF189	zinc finger protein 189 [Source:HGNC Symbol;Acc:HGNC:12980]	ZNF189
ENSG00000213658	8.20592	6.53615	1.66977	2.60851	0.0485181	0.450034	chr16	28984826	28990783	+	ENSG00000213658.9	protein_coding	KNOWN	LAT	ENSG00000213658	LAT	linker for activation of T cells [Source:HGNC Symbol;Acc:HGNC:18874]	LAT
ENSG00000198648	8.927	6.90699	2.02	2.58104	0.0501418	0.450034	chr2	167954020	168248141	-	ENSG00000198648.9	protein_coding	KNOWN	STK39	ENSG00000198648	STK39	serine/threonine kinase 39 [Source:HGNC Symbol;Acc:HGNC:17717]	STK39
ENSG00000096968	8.72132	6.74949	1.97183	2.57618	0.0504351	0.450034	chr9	4985033	5128183	+	ENSG00000096968.11	protein_coding	KNOWN	JAK2	ENSG00000096968	JAK2	Janus kinase 2 [Source:HGNC Symbol;Acc:HGNC:6192]	JAK2
ENSG00000171855	2.17067	-4.36409	6.53476	2.57056	0.0507765	0.450034	chr9	21077105	21077963	-	ENSG00000171855.6	protein_coding	KNOWN	IFNB1	ENSG00000171855	IFNB1	interferon beta 1 [Source:HGNC Symbol;Acc:HGNC:5434]	IFNB1
ENSG00000131196	9.28504	7.56595	1.71909	2.56806	0.0509293	0.450034	chr18	79395856	79529325	+	ENSG00000131196.16	protein_coding	KNOWN	NFATC1	ENSG00000131196	NFATC1	nuclear factor of activated T cells 1 [Source:HGNC Symbol;Acc:HGNC:7775]	NFATC1
ENSG00000051523	11.3398	10.338	1.00175	2.56623	0.0510417	0.450034	chr16	88643283	88651152	-	ENSG00000051523.9	protein_coding	KNOWN	CYBA	ENSG00000051523	CYBA	cytochrome b-245 alpha chain [Source:HGNC Symbol;Acc:HGNC:2577]	CYBA
ENSG00000106178	3.49372	-5.15657	8.65029	2.55278	0.0518746	0.450672	chr7	75811665	75823356	-	ENSG00000106178.5	protein_coding	KNOWN	CCL24	ENSG00000106178	CCL24	C-C motif chemokine ligand 24 [Source:HGNC Symbol;Acc:HGNC:10623]	CCL24
ENSG00000104689	8.08458	6.78282	1.30176	2.5468	0.0522498	0.450933	chr8	23190452	23225126	-	ENSG00000104689.8	protein_coding	KNOWN	TNFRSF10A	ENSG00000104689	TNFRSF10A	TNF receptor superfamily member 10a [Source:HGNC Symbol;Acc:HGNC:11904]	TNFRSF10A
ENSG00000080824	4.55598	-0.0403591	4.59634	2.52063	0.0539264	0.450933	chr14	102080738	102139699	-	ENSG00000080824.17	protein_coding	KNOWN	HSP90AA1	ENSG00000080824	HSP90AA1	heat shock protein 90 alpha family class A member 1 [Source:HGNC Symbol;Acc:HGNC:5253]	HSP90AA1
ENSG00000166199	7.90628	6.72941	1.17687	2.51076	0.0545737	0.450933	chr11	43880811	43920266	+	ENSG00000166199.11	protein_coding	KNOWN	ALKBH3	ENSG00000166199	ALKBH3	alkB homolog 3, alpha-ketoglutaratedependent dioxygenase [Source:HGNC Symbol;Acc:HGNC:30141]	ALKBH3
ENSG00000152256	8.06262	6.71452	1.3481	2.50577	0.0549048	0.450933	chr2	172555373	172608669	+	ENSG00000152256.12	protein_coding	KNOWN	PDK1	ENSG00000152256	PDK1	pyruvate dehydrogenase kinase 1 [Source:HGNC Symbol;Acc:HGNC:8809]	PDK1
ENSG00000087494	1.48683	-5.15657	6.6434	2.50566	0.0549123	0.450933	chr12	27958084	27972705	-	ENSG00000087494.14	protein_coding	KNOWN	PTHLH	ENSG00000087494	PTHLH	parathyroid hormone like hormone [Source:HGNC Symbol;Acc:HGNC:9607]	PTHLH
ENSG00000204267	8.96701	7.29483	1.67217	2.50383	0.055034	0.450933	chr6	32821833	32838780	-	ENSG00000204267.12	protein_coding	KNOWN	TAP2	ENSG00000204267	TAP2	transporter 2, ATP binding cassette subfamily B member [Source:HGNC Symbol;Acc:HGNC:44]	TAP2
ENSG00000140830	6.61886	5.12212	1.49674	2.4962	0.0555449	0.450933	chr16	72044289	72094431	-	ENSG00000140830.7	protein_coding	KNOWN	TXNL4B	ENSG00000140830	TXNL4B	thioredoxin like 4B [Source:HGNC Symbol;Acc:HGNC:26041]	TXNL4B
ENSG00000010610	8.14058	6.53495	1.60563	2.49373	0.0557114	0.450933	chr12	6786858	6820808	+	ENSG00000010610.8	protein_coding	KNOWN	CD4	ENSG00000010610	CD4	CD4 molecule [Source:HGNC Symbol;Acc:HGNC:1678]	CD4
ENSG00000173366	6.76666	0.939114	5.82754	2.49236	0.0558041	0.450933	chr3	52221081	52231190	-	ENSG00000173366.11	protein_coding	NOVEL	RP11-330H6.5	ENSG00000173366		novel twinfilin, actin-binding protein, homolog 2 (Drosophila) (TWF2) and toll-like receptor 9 (TLR9) protein	AC097637.1
ENSG00000150907	8.59397	6.68387	1.9101	2.49226	0.0558111	0.450933	chr13	40555667	40666597	-	ENSG00000150907.6	protein_coding	KNOWN	FOXO1	ENSG00000150907	FOXO1	forkhead box O1 [Source:HGNC Symbol;Acc:HGNC:3819]	FOXO1
ENSG00000112282	8.0744	6.89522	1.17918	2.49132	0.0558743	0.450933	chr6	131573966	131628229	-	ENSG00000112282.16	protein_coding	KNOWN	MED23	ENSG00000112282	MED23	mediator complex subunit 23 [Source:HGNC Symbol;Acc:HGNC:2372]	MED23
ENSG00000128422	3.14704	-1.29602	4.44306	2.48228	0.0564911	0.451613	chr17	41619437	41624842	-	ENSG00000128422.14	protein_coding	KNOWN	KRT17	ENSG00000128422	KRT17	keratin 17 [Source:HGNC Symbol;Acc:HGNC:6427]	KRT17
ENSG00000198890	6.03424	3.52919	2.50505	2.47579	0.0569377	0.451613	chr1	107056679	107059294	+	ENSG00000198890.7	protein_coding	KNOWN	PRMT6	ENSG00000198890	PRMT6	protein arginine methyltransferase 6 [Source:HGNC Symbol;Acc:HGNC:18241]	PRMT6
ENSG00000064300	5.554	0.889313	4.66469	2.47501	0.056992	0.451613	chr17	49495293	49515017	+	ENSG00000064300.7	protein_coding	KNOWN	NGFR	ENSG00000064300	NGFR	nerve growth factor receptor [Source:HGNC Symbol;Acc:HGNC:7809]	NGFR
ENSG00000105499	5.17856	2.60062	2.57794	2.4729	0.057138	0.451613	chr19	48047843	48110817	-	ENSG00000105499.12	protein_coding	KNOWN	PLA2G4C	ENSG00000105499	PLA2G4C	phospholipase A2 group IVC [Source:HGNC Symbol;Acc:HGNC:9037]	PLA2G4C
ENSG00000070669	9.03377	7.54602	1.48775	2.46067	0.0579947	0.454237	chr7	97852118	97872542	-	ENSG00000070669.15	protein_coding	KNOWN	ASNS	ENSG00000070669	ASNS	asparagine synthetase (glutamine-hydrolyzing) [Source:HGNC Symbol;Acc:HGNC:753]	ASNS
ENSG00000198681	1.09922	-5.15657	6.25579	2.457	0.0582544	0.454237	chrX	153179285	153183880	+	ENSG00000198681.6	protein_coding	KNOWN	MAGEA1	ENSG00000198681	MAGEA1	MAGE family member A1 [Source:HGNC Symbol;Acc:HGNC:6796]	MAGEA1
ENSG00000138764	7.71838	5.97348	1.7449	2.44865	0.05885	0.454845	chr4	77157151	77433388	+	ENSG00000138764.12	protein_coding	KNOWN	CCNG2	ENSG00000138764	CCNG2	cyclin G2 [Source:HGNC Symbol;Acc:HGNC:1593]	CCNG2
ENSG00000023909	5.27988	2.3636	2.91628	2.43461	0.0598662	0.454845	chr1	93885205	93909456	-	ENSG00000023909.8	protein_coding	KNOWN	GCLM	ENSG00000023909	GCLM	glutamate-cysteine ligase modifier subunit [Source:HGNC Symbol;Acc:HGNC:4312]	GCLM
ENSG00000157557	7.70971	6.31358	1.39613	2.43362	0.0599387	0.454845	chr21	38805307	38824955	+	ENSG00000157557.10	protein_coding	KNOWN	ETS2	ENSG00000157557	ETS2	ETS proto-oncogene 2, transcription factor [Source:HGNC Symbol;Acc:HGNC:3489]	ETS2
ENSG00000133627	5.78969	0.033661	5.75602	2.43338	0.0599559	0.454845	chr7	152759749	152855378	+	ENSG00000133627.16	protein_coding	KNOWN	ACTR3B	ENSG00000133627	ACTR3B	actin related protein 3B [Source:HGNC Symbol;Acc:HGNC:17256]	ACTR3B
ENSG00000049768	4.45553	-0.585516	5.04105	2.42939	0.0602485	0.454845	chrX	49250436	49264826	-	ENSG00000049768.13	protein_coding	KNOWN	FOXP3	ENSG00000049768	FOXP3	forkhead box P3 [Source:HGNC Symbol;Acc:HGNC:6106]	FOXP3
ENSG00000076641	9.05966	6.85132	2.20834	2.42928	0.0602568	0.454845	chr8	80967810	81112068	-	ENSG00000076641.4	protein_coding	KNOWN	PAG1	ENSG00000076641	PAG1	phosphoprotein membrane anchor with glycosphingolipid microdomains 1 [Source:HGNC Symbol;Acc:HGNC:30043]	PAG1
ENSG00000126803	0.796534	-5.15657	5.9531	2.41873	0.0610384	0.454845	chr14	64535905	64546173	+	ENSG00000126803.9	protein_coding	KNOWN	HSPA2	ENSG00000126803	HSPA2	heat shock protein family A (Hsp70) member 2 [Source:HGNC Symbol;Acc:HGNC:5235]	HSPA2
ENSG00000172349	9.11359	2.73297	6.38062	2.41262	0.0614962	0.454845	chr15	81159575	81314058	+	ENSG00000172349.15	protein_coding	KNOWN	IL16	ENSG00000172349	IL16	interleukin 16 [Source:HGNC Symbol;Acc:HGNC:5980]	IL16
ENSG00000063046	10.8642	9.96655	0.897698	2.40899	0.0617698	0.454845	chr12	53006158	53042209	+	ENSG00000063046.16	protein_coding	KNOWN	EIF4B	ENSG00000063046	EIF4B	eukaryotic translation initiation factor 4B [Source:HGNC Symbol;Acc:HGNC:3285]	EIF4B
ENSG00000175054	8.77401	7.8842	0.889808	2.40612	0.0619872	0.454845	chr3	142449235	142578826	-	ENSG00000175054.13	protein_coding	KNOWN	ATR	ENSG00000175054	ATR	ATR serine/threonine kinase [Source:HGNC Symbol;Acc:HGNC:882]	ATR
ENSG00000171988	9.77245	8.34154	1.43091	2.39703	0.0626816	0.454845	chr10	63167221	63465881	-	ENSG00000171988.16	protein_coding	KNOWN	JMJD1C	ENSG00000171988	JMJD1C	jumonji domain containing 1C [Source:HGNC Symbol;Acc:HGNC:12313]	JMJD1C
ENSG00000138439	7.91561	6.5141	1.40152	2.3947	0.0628609	0.454845	chr2	202635188	202769757	+	ENSG00000138439.11	protein_coding	KNOWN	FAM117B	ENSG00000138439	FAM117B	family with sequence similarity 117 member B [Source:HGNC Symbol;Acc:HGNC:14440]	FAM117B
ENSG00000196262	8.76638	7.1898	1.57658	2.39424	0.062896	0.454845	chr7	44796680	44824564	+	ENSG00000196262.12	protein_coding	KNOWN	PPIA	ENSG00000196262	PPIA	peptidylprolyl isomerase A [Source:HGNC Symbol;Acc:HGNC:9253]	PPIA
ENSG00000148400	8.85775	7.34785	1.5099	2.38816	0.0633668	0.454845	chr9	136494444	136545862	-	ENSG00000148400.9	protein_coding	KNOWN	NOTCH1	ENSG00000148400	NOTCH1	notch receptor 1 [Source:HGNC Symbol;Acc:HGNC:7881]	NOTCH1
ENSG00000143924	9.30214	8.38046	0.92168	2.388	0.0633792	0.454845	chr2	42169350	42332548	+	ENSG00000143924.17	protein_coding	KNOWN	EML4	ENSG00000143924	EML4	EMAP like 4 [Source:HGNC Symbol;Acc:HGNC:1316]	EML4
ENSG00000226085	6.16562	4.68809	1.47753	2.38608	0.0635284	0.454845	chr22	39875289	39876108	+	ENSG00000226085.3	processed_pseudogene	KNOWN	UQCRFS1P1	ENSG00000226085	UQCRFS1P1	ubiquinol-cytochrome c reductase, Rieske iron-sulfur polypeptide 1 pseudogene 1 [Source:HGNC Symbol;Acc:HGNC:12588]	UQCRFS1P1
ENSG00000155926	9.02668	6.85843	2.16825	2.38456	0.0636474	0.454845	chr8	133036724	133103054	-	ENSG00000155926.12	protein_coding	KNOWN	SLA	ENSG00000155926	SLA	Src like adaptor [Source:HGNC Symbol;Acc:HGNC:10902]	SLA
ENSG00000026103	6.00435	4.22534	1.77902	2.38449	0.0636531	0.454845	chr10	88990531	89015785	+	ENSG00000026103.18	protein_coding	KNOWN	FAS	ENSG00000026103	FAS	Fas cell surface death receptor [Source:HGNC Symbol;Acc:HGNC:11920]	FAS
ENSG00000107968	8.59386	6.53989	2.05396	2.37716	0.0642278	0.454845	chr10	30433937	30461833	+	ENSG00000107968.8	protein_coding	KNOWN	MAP3K8	ENSG00000107968	MAP3K8	mitogen-activated protein kinase kinase kinase 8 [Source:HGNC Symbol;Acc:HGNC:6860]	MAP3K8
ENSG00000169218	2.60616	-5.15657	7.76273	2.37288	0.0645668	0.454845	chr1	37611350	37634923	-	ENSG00000169218.12	protein_coding	KNOWN	RSPO1	ENSG00000169218	RSPO1	R-spondin 1 [Source:HGNC Symbol;Acc:HGNC:21679]	RSPO1
ENSG00000227507	9.31436	5.44171	3.87265	2.37004	0.0647926	0.454845	chr6	31580525	31582522	-	ENSG00000227507.2	protein_coding	KNOWN	LTB	ENSG00000227507	LTB	lymphotoxin beta [Source:HGNC Symbol;Acc:HGNC:6711]	LTB
ENSG00000107854	8.36802	7.40495	0.963061	2.36894	0.0648799	0.454845	chr10	91798312	91865276	+	ENSG00000107854.5	protein_coding	KNOWN	TNKS2	ENSG00000107854	TNKS2	tankyrase 2 [Source:HGNC Symbol;Acc:HGNC:15677]	TNKS2
ENSG00000090534	4.37215	-5.15657	9.52872	2.36532	0.0651696	0.454845	chr3	184371935	184378144	-	ENSG00000090534.16	protein_coding	KNOWN	THPO	ENSG00000090534	THPO	thrombopoietin [Source:HGNC Symbol;Acc:HGNC:11795]	THPO
ENSG00000106804	6.43645	5.09141	1.34504	2.35985	0.0656092	0.454845	chr9	120952335	121050276	-	ENSG00000106804.7	protein_coding	KNOWN	C5	ENSG00000106804	C5	complement C5 [Source:HGNC Symbol;Acc:HGNC:1331]	C5
ENSG00000213088	6.90311	3.38638	3.51673	2.34955	0.0664458	0.454845	chr1	159203307	159206500	+	ENSG00000213088.8	protein_coding	KNOWN	ACKR1	ENSG00000213088	ACKR1	atypical chemokine receptor 1 (Duffy blood group) [Source:HGNC Symbol;Acc:HGNC:4035]	ACKR1
ENSG00000067606	7.00597	4.50486	2.50111	2.34743	0.0666194	0.454845	chr1	2050470	2185395	+	ENSG00000067606.14	protein_coding	KNOWN	PRKCZ	ENSG00000067606	PRKCZ	protein kinase C zeta [Source:HGNC Symbol;Acc:HGNC:9412]	PRKCZ
ENSG00000128342	4.9675	0.505239	4.46226	2.34494	0.0668244	0.454845	chr22	30240447	30246851	-	ENSG00000128342.4	protein_coding	KNOWN	LIF	ENSG00000128342	LIF	LIF interleukin 6 family cytokine [Source:HGNC Symbol;Acc:HGNC:6596]	LIF
ENSG00000066336	9.9418	8.9891	0.952695	2.34219	0.0670511	0.454845	chr11	47354860	47378576	-	ENSG00000066336.10	protein_coding	KNOWN	SPI1	ENSG00000066336	SPI1	Spi-1 proto-oncogene [Source:HGNC Symbol;Acc:HGNC:11241]	SPI1
ENSG00000154229	6.69106	3.82832	2.86274	2.33892	0.0673219	0.454845	chr17	66302636	66810743	+	ENSG00000154229.10	protein_coding	KNOWN	PRKCA	ENSG00000154229	PRKCA	protein kinase C alpha [Source:HGNC Symbol;Acc:HGNC:9393]	PRKCA
ENSG00000153094	7.34559	5.73914	1.60645	2.33521	0.0676305	0.454845	chr2	111119378	111168447	+	ENSG00000153094.20	protein_coding	KNOWN	BCL2L11	ENSG00000153094	BCL2L11	BCL2 like 11 [Source:HGNC Symbol;Acc:HGNC:994]	BCL2L11
ENSG00000172724	10.3654	4.9905	5.37491	2.3331	0.0678068	0.454845	chr9	34689567	34691277	-	ENSG00000172724.10	protein_coding	KNOWN	CCL19	ENSG00000172724	CCL19	C-C motif chemokine ligand 19 [Source:HGNC Symbol;Acc:HGNC:10617]	CCL19
ENSG00000138115	3.31631	-0.949756	4.26607	2.32769	0.0682613	0.454845	chr10	95036772	95069497	-	ENSG00000138115.12	protein_coding	KNOWN	CYP2C8	ENSG00000138115	CYP2C8	cytochrome P450 family 2 subfamily C member 8 [Source:HGNC Symbol;Acc:HGNC:2622]	CYP2C8
ENSG00000105639	8.91744	7.69086	1.22658	2.31994	0.0689174	0.456904	chr19	17824780	17848071	-	ENSG00000105639.17	protein_coding	KNOWN	JAK3	ENSG00000105639	JAK3	Janus kinase 3 [Source:HGNC Symbol;Acc:HGNC:6193]	JAK3
ENSG00000106144	9.50826	8.48614	1.02212	2.31589	0.0692625	0.458037	chr7	143288215	143307696	+	ENSG00000106144.18	protein_coding	KNOWN	CASP2	ENSG00000106144	CASP2	caspase 2 [Source:HGNC Symbol;Acc:HGNC:1503]	CASP2
ENSG00000101916	4.36664	-0.382159	4.7488	2.3065	0.0700713	0.461259	chrX	12906620	12923169	+	ENSG00000101916.11	protein_coding	KNOWN	TLR8	ENSG00000101916	TLR8	toll like receptor 8 [Source:HGNC Symbol;Acc:HGNC:15632]	TLR8
ENSG00000185010	5.46225	3.4234	2.03885	2.30535	0.0701708	0.461259	chrX	154835788	155026940	-	ENSG00000185010.12	protein_coding	KNOWN	F8	ENSG00000185010	F8	coagulation factor VIII [Source:HGNC Symbol;Acc:HGNC:3546]	F8
ENSG00000055609	9.75045	8.89143	0.859019	2.30248	0.0704209	0.461259	chr7	152134922	152436005	-	ENSG00000055609.16	protein_coding	KNOWN	KMT2C	ENSG00000055609	KMT2C	lysine methyltransferase 2C [Source:HGNC Symbol;Acc:HGNC:13726]	KMT2C
ENSG00000163739	2.43723	-1.85661	4.29384	2.2999	0.0706456	0.461387	chr4	73869393	73871242	+	ENSG00000163739.4	protein_coding	KNOWN	CXCL1	ENSG00000163739	CXCL1	C-X-C motif chemokine ligand 1 [Source:HGNC Symbol;Acc:HGNC:4602]	CXCL1
ENSG00000173641	4.47646	-0.068483	4.54494	2.29731	0.0708723	0.46168	chr1	16014028	16019594	-	ENSG00000173641.16	protein_coding	KNOWN	HSPB7	ENSG00000173641	HSPB7	heat shock protein family B (small) member 7 [Source:HGNC Symbol;Acc:HGNC:5249]	HSPB7
ENSG00000155850	6.0887	4.43659	1.65211	2.28708	0.0717764	0.465309	chr5	149960737	149993455	+	ENSG00000155850.7	protein_coding	KNOWN	SLC26A2	ENSG00000155850	SLC26A2	solute carrier family 26 member 2 [Source:HGNC Symbol;Acc:HGNC:10994]	SLC26A2
ENSG00000162434	10.2111	9.15191	1.05917	2.27844	0.0725485	0.465646	chr1	64833229	64966504	-	ENSG00000162434.10	protein_coding	KNOWN	JAK1	ENSG00000162434	JAK1	Janus kinase 1 [Source:HGNC Symbol;Acc:HGNC:6190]	JAK1
ENSG00000118922	7.66555	5.93705	1.7285	2.27649	0.0727247	0.465646	chr13	73686089	74133905	-	ENSG00000118922.15	protein_coding	KNOWN	KLF12	ENSG00000118922	KLF12	Kruppel like factor 12 [Source:HGNC Symbol;Acc:HGNC:6346]	KLF12
ENSG00000154342	0.693255	-5.15657	5.84982	2.27471	0.072885	0.465646	chr1	228007051	228061260	+	ENSG00000154342.5	protein_coding	KNOWN	WNT3A	ENSG00000154342	WNT3A	Wnt family member 3A [Source:HGNC Symbol;Acc:HGNC:15983]	WNT3A
ENSG00000204301	4.32164	0.143852	4.17779	2.27334	0.0730091	0.465646	chr6	32194843	32224067	-	ENSG00000204301.6	protein_coding	KNOWN	NOTCH4	ENSG00000204301	NOTCH4	notch receptor 4 [Source:HGNC Symbol;Acc:HGNC:7884]	NOTCH4
ENSG00000116711	4.49029	-0.286679	4.77697	2.27076	0.0732437	0.465646	chr1	186828953	186988981	+	ENSG00000116711.9	protein_coding	KNOWN	PLA2G4A	ENSG00000116711	PLA2G4A	phospholipase A2 group IVA [Source:HGNC Symbol;Acc:HGNC:9035]	PLA2G4A
ENSG00000108840	6.91804	5.66205	1.25599	2.26679	0.0736051	0.465912	chr17	44076746	44123702	-	ENSG00000108840.14	protein_coding	KNOWN	HDAC5	ENSG00000108840	HDAC5	histone deacetylase 5 [Source:HGNC Symbol;Acc:HGNC:14068]	HDAC5
ENSG00000078596	5.3401	-0.256929	5.59703	2.26641	0.0736396	0.465912	chrX	79360384	79367667	-	ENSG00000078596.9	protein_coding	KNOWN	ITM2A	ENSG00000078596	ITM2A	integral membrane protein 2A [Source:HGNC Symbol;Acc:HGNC:6173]	ITM2A
ENSG00000168394	9.38088	8.41533	0.965545	2.25455	0.0747321	0.468483	chr6	32845209	32853978	-	ENSG00000168394.10	protein_coding	KNOWN	TAP1	ENSG00000168394	TAP1	transporter 1, ATP binding cassette subfamily B member [Source:HGNC Symbol;Acc:HGNC:43]	TAP1
ENSG00000169087	5.41483	2.42822	2.98661	2.25373	0.0748084	0.468483	chr3	122740003	122793824	-	ENSG00000169087.9	protein_coding	KNOWN	HSPBAP1	ENSG00000169087	HSPBAP1	HSPB1 associated protein 1 [Source:HGNC Symbol;Acc:HGNC:16389]	HSPBAP1
ENSG00000178764	8.65527	7.6651	0.990165	2.25314	0.0748635	0.468483	chr8	122781394	122974512	+	ENSG00000178764.7	protein_coding	KNOWN	ZHX2	ENSG00000178764	ZHX2	zinc fingers and homeoboxes 2 [Source:HGNC Symbol;Acc:HGNC:18513]	ZHX2
ENSG00000169967	8.35072	7.23306	1.11765	2.25045	0.0751139	0.468483	chr2	127298730	127388465	-	ENSG00000169967.15	protein_coding	KNOWN	MAP3K2	ENSG00000169967	MAP3K2	mitogen-activated protein kinase kinase kinase 2 [Source:HGNC Symbol;Acc:HGNC:6854]	MAP3K2
ENSG00000111796	5.02403	-1.69714	6.72117	2.23531	0.0765421	0.471078	chr12	9594551	9607886	-	ENSG00000111796.3	protein_coding	KNOWN	KLRB1	ENSG00000111796	KLRB1	killer cell lectin like receptor B1 [Source:HGNC Symbol;Acc:HGNC:6373]	KLRB1
ENSG00000069956	7.99648	7.0713	0.925178	2.22899	0.0771469	0.471078	chr15	51952106	52067372	+	ENSG00000069956.10	protein_coding	KNOWN	MAPK6	ENSG00000069956	MAPK6	mitogen-activated protein kinase 6 [Source:HGNC Symbol;Acc:HGNC:6879]	MAPK6
ENSG00000117318	9.24312	7.39067	1.85245	2.22527	0.0775057	0.471078	chr1	23557918	23559794	-	ENSG00000117318.8	protein_coding	KNOWN	ID3	ENSG00000117318	ID3	inhibitor of DNA binding 3, HLH protein [Source:HGNC Symbol;Acc:HGNC:5362]	ID3
ENSG00000081059	8.25504	6.08492	2.17012	2.22397	0.0776316	0.471078	chr5	134114711	134151865	+	ENSG00000081059.18	protein_coding	KNOWN	TCF7	ENSG00000081059	TCF7	transcription factor 7 [Source:HGNC Symbol;Acc:HGNC:11639]	TCF7
ENSG00000156735	6.46806	4.99531	1.47275	2.21507	0.0784971	0.471078	chr8	38176533	38213301	+	ENSG00000156735.9	protein_coding	KNOWN	BAG4	ENSG00000156735	BAG4	BCL2 associated athanogene 4 [Source:HGNC Symbol;Acc:HGNC:940]	BAG4
ENSG00000164825	0.635466	-5.15657	5.79204	2.21343	0.0786579	0.471078	chr8	6870575	6878022	-	ENSG00000164825.3	protein_coding	KNOWN	DEFB1	ENSG00000164825	DEFB1	defensin beta 1 [Source:HGNC Symbol;Acc:HGNC:2766]	DEFB1
ENSG00000166484	6.94723	5.24396	1.70327	2.21147	0.0788509	0.471078	chr17	19377721	19383544	+	ENSG00000166484.18	protein_coding	KNOWN	MAPK7	ENSG00000166484	MAPK7	mitogen-activated protein kinase 7 [Source:HGNC Symbol;Acc:HGNC:6880]	MAPK7
ENSG00000272398	11.3594	10.0617	1.2977	2.20585	0.0794053	0.471078	chr6	106969831	106975627	-	ENSG00000272398.4	protein_coding	KNOWN	CD24	ENSG00000272398	CD24	CD24 molecule [Source:HGNC Symbol;Acc:HGNC:1645]	CD24
ENSG00000167286	8.6116	4.71912	3.89248	2.19894	0.0800934	0.471078	chr11	118338954	118342744	-	ENSG00000167286.8	protein_coding	KNOWN	CD3D	ENSG00000167286	CD3D	CD3d molecule [Source:HGNC Symbol;Acc:HGNC:1673]	CD3D
ENSG00000049323	6.81771	5.55629	1.26142	2.19821	0.0801662	0.471078	chr2	32946972	33399509	+	ENSG00000049323.14	protein_coding	KNOWN	LTBP1	ENSG00000049323	LTBP1	latent transforming growth factor beta binding protein 1 [Source:HGNC Symbol;Acc:HGNC:6714]	LTBP1
ENSG00000128604	6.41055	4.74802	1.66253	2.19627	0.0803614	0.471078	chr7	128937612	128950035	+	ENSG00000128604.17	protein_coding	KNOWN	IRF5	ENSG00000128604	IRF5	interferon regulatory factor 5 [Source:HGNC Symbol;Acc:HGNC:6120]	IRF5
ENSG00000119684	8.7182	7.81842	0.899777	2.19273	0.0807167	0.471078	chr14	75013764	75051532	-	ENSG00000119684.14	protein_coding	KNOWN	MLH3	ENSG00000119684	MLH3	mutL homolog 3 [Source:HGNC Symbol;Acc:HGNC:7128]	MLH3
ENSG00000163793	2.5737	-1.58679	4.16049	2.18865	0.0811297	0.471078	chr2	27275421	27281499	+	ENSG00000163793.11	protein_coding	KNOWN	DNAJC5G	ENSG00000163793	DNAJC5G	DnaJ heat shock protein family (Hsp40) member C5 gamma [Source:HGNC Symbol;Acc:HGNC:24844]	DNAJC5G
ENSG00000137337	7.61309	6.61621	0.996878	2.18741	0.0812555	0.471078	chr6	30699807	30717889	-	ENSG00000137337.13	protein_coding	KNOWN	MDC1	ENSG00000137337	MDC1	mediator of DNA damage checkpoint 1 [Source:HGNC Symbol;Acc:HGNC:21163]	MDC1
ENSG00000134202	3.53836	-0.256929	3.79529	2.18166	0.0818423	0.471078	chr1	109733932	109741038	-	ENSG00000134202.9	protein_coding	KNOWN	GSTM3	ENSG00000134202	GSTM3	glutathione S-transferase mu 3 [Source:HGNC Symbol;Acc:HGNC:4635]	GSTM3
ENSG00000132383	7.87225	6.91166	0.960593	2.17779	0.0822388	0.471078	chr17	1829702	1900082	+	ENSG00000132383.10	protein_coding	KNOWN	RPA1	ENSG00000132383	RPA1	replication protein A1 [Source:HGNC Symbol;Acc:HGNC:10289]	RPA1
ENSG00000049167	7.77546	6.86746	0.908002	2.17648	0.0823738	0.471078	chr5	60873831	60945073	-	ENSG00000049167.12	protein_coding	KNOWN	ERCC8	ENSG00000049167	ERCC8	ERCC excision repair 8, CSA ubiquitin ligase complex subunit [Source:HGNC Symbol;Acc:HGNC:3439]	ERCC8
ENSG00000164761	5.53614	-1.11019	6.64633	2.17044	0.0829991	0.471078	chr8	118923557	118952200	-	ENSG00000164761.7	protein_coding	KNOWN	TNFRSF11B	ENSG00000164761	TNFRSF11B	TNF receptor superfamily member 11b [Source:HGNC Symbol;Acc:HGNC:11909]	TNFRSF11B
ENSG00000151748	7.24695	5.83343	1.41352	2.16877	0.0831725	0.471078	chr14	50632058	50668331	-	ENSG00000151748.13	protein_coding	KNOWN	SAV1	ENSG00000151748	SAV1	salvador family WW domain containing protein 1 [Source:HGNC Symbol;Acc:HGNC:17795]	SAV1
ENSG00000136273	7.75659	6.52991	1.22668	2.16607	0.0834538	0.471078	chr7	47695730	47979581	-	ENSG00000136273.10	protein_coding	KNOWN	HUS1	ENSG00000136273	HUS1	HUS1 checkpoint clamp component [Source:HGNC Symbol;Acc:HGNC:5309]	HUS1
ENSG00000128266	6.87811	3.68327	3.19484	2.16385	0.0836868	0.471078	chr22	23070361	23125037	+	ENSG00000128266.8	protein_coding	KNOWN	GNAZ	ENSG00000128266	GNAZ	G protein subunit alpha z [Source:HGNC Symbol;Acc:HGNC:4395]	GNAZ
ENSG00000073756	3.54081	-5.15657	8.69738	2.16329	0.083745	0.471078	chr1	186671791	186680427	-	ENSG00000073756.10	protein_coding	KNOWN	PTGS2	ENSG00000073756	PTGS2	prostaglandin-endoperoxide synthase 2 [Source:HGNC Symbol;Acc:HGNC:9605]	PTGS2
ENSG00000168724	5.96788	4.55566	1.41223	2.15943	0.0841515	0.471248	chr5	34929593	34958964	+	ENSG00000168724.13	protein_coding	KNOWN	DNAJC21	ENSG00000168724	DNAJC21	DnaJ heat shock protein family (Hsp40) member C21 [Source:HGNC Symbol;Acc:HGNC:27030]	DNAJC21
ENSG00000104081	9.11287	7.24078	1.87209	2.15386	0.0847411	0.472202	chr15	40087890	40108892	-	ENSG00000104081.12	protein_coding	KNOWN	BMF	ENSG00000104081	BMF	Bcl2 modifying factor [Source:HGNC Symbol;Acc:HGNC:24132]	BMF
ENSG00000125726	5.69157	-0.34646	6.03803	2.15022	0.0851279	0.472693	chr19	6583183	6604103	-	ENSG00000125726.9	protein_coding	KNOWN	CD70	ENSG00000125726	CD70	CD70 molecule [Source:HGNC Symbol;Acc:HGNC:11937]	CD70
ENSG00000080986	5.35178	0.665133	4.68665	2.1472	0.0854512	0.47349	chr18	2571511	2616635	+	ENSG00000080986.11	protein_coding	KNOWN	NDC80	ENSG00000080986	NDC80	NDC80 kinetochore complex component [Source:HGNC Symbol;Acc:HGNC:16909]	NDC80
ENSG00000169583	3.61483	-0.63574	4.25057	2.13695	0.086557	0.475512	chr9	136994635	136996803	-	ENSG00000169583.12	protein_coding	KNOWN	CLIC3	ENSG00000169583	CLIC3	chloride intracellular channel 3 [Source:HGNC Symbol;Acc:HGNC:2064]	CLIC3
ENSG00000124216	3.15762	-0.689724	3.84734	2.13693	0.0865595	0.475512	chr20	49982999	49988886	+	ENSG00000124216.3	protein_coding	KNOWN	SNAI1	ENSG00000124216	SNAI1	snail family transcriptional repressor 1 [Source:HGNC Symbol;Acc:HGNC:11128]	SNAI1
ENSG00000127920	6.6347	5.01598	1.61873	2.13426	0.0868506	0.475512	chr7	93921699	93928610	+	ENSG00000127920.5	protein_coding	KNOWN	GNG11	ENSG00000127920	GNG11	G protein subunit gamma 11 [Source:HGNC Symbol;Acc:HGNC:4403]	GNG11
ENSG00000134086	9.50539	8.66483	0.840555	2.13311	0.0869755	0.475512	chr3	10141008	10152220	+	ENSG00000134086.7	protein_coding	KNOWN	VHL	ENSG00000134086	VHL	von Hippel-Lindau tumor suppressor [Source:HGNC Symbol;Acc:HGNC:12687]	VHL
ENSG00000196549	10.9169	8.22826	2.6886	2.13184	0.0871142	0.475512	chr3	155024124	155183729	+	ENSG00000196549.9	protein_coding	KNOWN	MME	ENSG00000196549	MME	membrane metalloendopeptidase [Source:HGNC Symbol;Acc:HGNC:7154]	MME
ENSG00000129152	2.8341	-1.95187	4.78597	2.13038	0.0872747	0.475512	chr11	17719568	17722131	+	ENSG00000129152.3	protein_coding	KNOWN	MYOD1	ENSG00000129152	MYOD1	myogenic differentiation 1 [Source:HGNC Symbol;Acc:HGNC:7611]	MYOD1
ENSG00000012061	9.33069	8.32945	1.00123	2.12817	0.0875171	0.475512	chr19	45407333	45478828	-	ENSG00000012061.14	protein_coding	KNOWN	ERCC1	ENSG00000012061	ERCC1	ERCC excision repair 1, endonuclease non-catalytic subunit [Source:HGNC Symbol;Acc:HGNC:3433]	ERCC1
ENSG00000082146	6.33883	5.05472	1.28411	2.12422	0.0879519	0.475512	chr2	201387858	201480846	+	ENSG00000082146.11	protein_coding	KNOWN	STRADB	ENSG00000082146	STRADB	STE20 related adaptor beta [Source:HGNC Symbol;Acc:HGNC:13205]	STRADB
ENSG00000109272	1.305	-5.15657	6.46156	2.12395	0.0879817	0.475512	chr4	73853189	73854155	+	ENSG00000109272.3	protein_coding	KNOWN	PF4V1	ENSG00000109272	PF4V1	platelet factor 4 variant 1 [Source:HGNC Symbol;Acc:HGNC:8862]	PF4V1
ENSG00000126012	10.2013	9.17381	1.02746	2.11892	0.08854	0.475512	chrX	53191321	53225422	-	ENSG00000126012.10	protein_coding	KNOWN	KDM5C	ENSG00000126012	KDM5C	lysine demethylase 5C [Source:HGNC Symbol;Acc:HGNC:11114]	KDM5C
ENSG00000144354	8.56098	6.89611	1.66487	2.1174	0.0887091	0.475512	chr2	173354820	173368997	+	ENSG00000144354.12	protein_coding	KNOWN	CDCA7	ENSG00000144354	CDCA7	cell division cycle associated 7 [Source:HGNC Symbol;Acc:HGNC:14628]	CDCA7
ENSG00000137070	7.63967	6.33603	1.30364	2.11735	0.0887145	0.475512	chr9	34650702	34661892	+	ENSG00000137070.16	protein_coding	KNOWN	IL11RA	ENSG00000137070	IL11RA	interleukin 11 receptor subunit alpha [Source:HGNC Symbol;Acc:HGNC:5967]	IL11RA
ENSG00000090932	3.4457	-0.0109842	3.45668	2.10792	0.0897727	0.475512	chr19	39498895	39508481	+	ENSG00000090932.9	protein_coding	KNOWN	DLL3	ENSG00000090932	DLL3	delta like canonical Notch ligand 3 [Source:HGNC Symbol;Acc:HGNC:2909]	DLL3
ENSG00000066427	7.19507	5.98036	1.21472	2.10755	0.0898152	0.475512	chr14	92038652	92106621	-	ENSG00000066427.20	protein_coding	KNOWN	ATXN3	ENSG00000066427	ATXN3	ataxin 3 [Source:HGNC Symbol;Acc:HGNC:7106]	ATXN3
ENSG00000166135	8.70483	7.88041	0.82442	2.10712	0.0898633	0.475512	chr10	100529072	100559998	+	ENSG00000166135.12	protein_coding	KNOWN	HIF1AN	ENSG00000166135	HIF1AN	hypoxia inducible factor 1 subunit alpha inhibitor [Source:HGNC Symbol;Acc:HGNC:17113]	HIF1AN
ENSG00000166321	5.20804	3.2416	1.96644	2.10071	0.0905914	0.475512	chr10	73110375	73131828	+	ENSG00000166321.12	protein_coding	KNOWN	NUDT13	ENSG00000166321	NUDT13	nudix hydrolase 13 [Source:HGNC Symbol;Acc:HGNC:18827]	NUDT13
ENSG00000006606	1.2696	-5.15657	6.42617	2.1005	0.0906157	0.475512	chr7	75769533	75789896	-	ENSG00000006606.7	protein_coding	KNOWN	CCL26	ENSG00000006606	CCL26	C-C motif chemokine ligand 26 [Source:HGNC Symbol;Acc:HGNC:10625]	CCL26
ENSG00000170365	8.61658	4.1806	4.43598	2.09981	0.0906942	0.475512	chr4	145481194	145558079	+	ENSG00000170365.8	protein_coding	KNOWN	SMAD1	ENSG00000170365	SMAD1	SMAD family member 1 [Source:HGNC Symbol;Acc:HGNC:6767]	SMAD1
ENSG00000135486	10.374	9.41852	0.955467	2.09613	0.0911155	0.476772	chr12	54280193	54287088	+	ENSG00000135486.16	protein_coding	KNOWN	HNRNPA1	ENSG00000135486	HNRNPA1	heterogeneous nuclear ribonucleoprotein A1 [Source:HGNC Symbol;Acc:HGNC:5031]	HNRNPA1
ENSG00000146674	9.15345	8.30273	0.850719	2.0881	0.092041	0.480659	chr7	45912245	45921874	-	ENSG00000146674.13	protein_coding	KNOWN	IGFBP3	ENSG00000146674	IGFBP3	insulin like growth factor binding protein 3 [Source:HGNC Symbol;Acc:HGNC:5472]	IGFBP3
ENSG00000145782	4.63367	0.293486	4.34019	2.07933	0.0930643	0.48504	chr5	115828200	115841858	-	ENSG00000145782.11	protein_coding	KNOWN	ATG12	ENSG00000145782	ATG12	autophagy related 12 [Source:HGNC Symbol;Acc:HGNC:588]	ATG12
ENSG00000196653	4.50258	-0.253698	4.75628	2.07728	0.0933051	0.485334	chr3	44712643	44723831	+	ENSG00000196653.10	protein_coding	KNOWN	ZNF502	ENSG00000196653	ZNF502	zinc finger protein 502 [Source:HGNC Symbol;Acc:HGNC:23718]	ZNF502
ENSG00000163599	6.64257	3.70151	2.94106	2.065	0.0947619	0.489773	chr2	203867786	203873960	+	ENSG00000163599.13	protein_coding	KNOWN	CTLA4	ENSG00000163599	CTLA4	cytotoxic T-lymphocyte associated protein 4 [Source:HGNC Symbol;Acc:HGNC:2505]	CTLA4
ENSG00000078142	8.82274	7.47377	1.34897	2.06313	0.0949854	0.489773	chr18	41955206	42087830	+	ENSG00000078142.10	protein_coding	KNOWN	PIK3C3	ENSG00000078142	PIK3C3	phosphatidylinositol 3-kinase catalytic subunit type 3 [Source:HGNC Symbol;Acc:HGNC:8974]	PIK3C3
ENSG00000033800	8.51982	7.11638	1.40345	2.06227	0.0950889	0.489773	chr15	68054179	68198603	+	ENSG00000033800.12	protein_coding	KNOWN	PIAS1	ENSG00000033800	PIAS1	protein inhibitor of activated STAT 1 [Source:HGNC Symbol;Acc:HGNC:2752]	PIAS1
ENSG00000128602	6.73802	0.330279	6.40774	2.05722	0.095697	0.490257	chr7	129188872	129213545	+	ENSG00000128602.8	protein_coding	KNOWN	SMO	ENSG00000128602	SMO	smoothened, frizzled class receptor [Source:HGNC Symbol;Acc:HGNC:11119]	SMO
ENSG00000077232	10.418	9.40508	1.01294	2.05289	0.0962208	0.490257	chr2	182716041	182794464	+	ENSG00000077232.15	protein_coding	KNOWN	DNAJC10	ENSG00000077232	DNAJC10	DnaJ heat shock protein family (Hsp40) member C10 [Source:HGNC Symbol;Acc:HGNC:24637]	DNAJC10
ENSG00000077238	11.307	9.06908	2.23792	2.05215	0.0963109	0.490257	chr16	27313668	27364778	+	ENSG00000077238.12	protein_coding	KNOWN	IL4R	ENSG00000077238	IL4R	interleukin 4 receptor [Source:HGNC Symbol;Acc:HGNC:6015]	IL4R
ENSG00000170175	5.99952	3.87121	2.12831	2.05087	0.0964672	0.490257	chr17	7445061	7457707	+	ENSG00000170175.9	protein_coding	KNOWN	CHRNB1	ENSG00000170175	CHRNB1	cholinergic receptor nicotinic beta 1 subunit [Source:HGNC Symbol;Acc:HGNC:1961]	CHRNB1
ENSG00000074047	3.5624	-0.34646	3.90886	2.04606	0.0970553	0.492196	chr2	120735623	120992653	+	ENSG00000074047.19	protein_coding	KNOWN	GLI2	ENSG00000074047	GLI2	GLI family zinc finger 2 [Source:HGNC Symbol;Acc:HGNC:4318]	GLI2
ENSG00000169047	7.1803	5.70379	1.47651	2.03608	0.0982864	0.492376	chr2	226731317	226799759	-	ENSG00000169047.5	protein_coding	KNOWN	IRS1	ENSG00000169047	IRS1	insulin receptor substrate 1 [Source:HGNC Symbol;Acc:HGNC:6125]	IRS1
ENSG00000177383	8.52668	7.45748	1.0692	2.03603	0.0982933	0.492376	chr3	184710367	184712002	-	ENSG00000177383.4	protein_coding	KNOWN	MAGEF1	ENSG00000177383	MAGEF1	MAGE family member F1 [Source:HGNC Symbol;Acc:HGNC:29639]	MAGEF1
ENSG00000130177	9.66333	8.59651	1.06682	2.03597	0.0983007	0.492376	chr13	114234887	114272723	+	ENSG00000130177.13	protein_coding	KNOWN	CDC16	ENSG00000130177	CDC16	cell division cycle 16 [Source:HGNC Symbol;Acc:HGNC:1720]	CDC16
ENSG00000166949	7.88908	6.70471	1.18437	2.031	0.0989197	0.492376	chr15	67063763	67195195	+	ENSG00000166949.14	protein_coding	KNOWN	SMAD3	ENSG00000166949	SMAD3	SMAD family member 3 [Source:HGNC Symbol;Acc:HGNC:6769]	SMAD3
ENSG00000181856	0.584029	-5.15657	5.7406	2.02867	0.0992121	0.492667	chr17	7281667	7288257	+	ENSG00000181856.13	protein_coding	KNOWN	SLC2A4	ENSG00000181856	SLC2A4	solute carrier family 2 member 4 [Source:HGNC Symbol;Acc:HGNC:11009]	SLC2A4
ENSG00000173757	9.79573	8.50378	1.29195	2.02205	0.100046	0.492667	chr17	42199168	42276707	-	ENSG00000173757.8	protein_coding	KNOWN	STAT5B	ENSG00000173757	STAT5B	signal transducer and activator of transcription 5B [Source:HGNC Symbol;Acc:HGNC:11367]	STAT5B
ENSG00000103479	8.89332	7.6374	1.25591	2.02184	0.100073	0.492667	chr16	53433977	53491649	+	ENSG00000103479.13	protein_coding	KNOWN	RBL2	ENSG00000103479	RBL2	RB transcriptional corepressor like 2 [Source:HGNC Symbol;Acc:HGNC:9894]	RBL2
ENSG00000125538	5.00417	-0.421749	5.42592	2.02129	0.100143	0.492667	chr2	112829751	112836903	-	ENSG00000125538.10	protein_coding	KNOWN	IL1B	ENSG00000125538	IL1B	interleukin 1 beta [Source:HGNC Symbol;Acc:HGNC:5992]	IL1B
ENSG00000174125	8.12408	6.09843	2.02565	2.01334	0.101155	0.494871	chr4	38790677	38856817	-	ENSG00000174125.6	protein_coding	KNOWN	TLR1	ENSG00000174125	TLR1	toll like receptor 1 [Source:HGNC Symbol;Acc:HGNC:11847]	TLR1
ENSG00000096060	10.5876	9.40872	1.17885	1.99232	0.103885	0.496303	chr6	35573585	35728583	-	ENSG00000096060.13	protein_coding	KNOWN	FKBP5	ENSG00000096060	FKBP5	FKBP prolyl isomerase 5 [Source:HGNC Symbol;Acc:HGNC:3721]	FKBP5
ENSG00000163508	5.87968	0.672313	5.20737	1.99193	0.103938	0.496303	chr3	27715949	27722711	-	ENSG00000163508.11	protein_coding	KNOWN	EOMES	ENSG00000163508	EOMES	eomesodermin [Source:HGNC Symbol;Acc:HGNC:3372]	EOMES
ENSG00000073282	5.02985	0.543069	4.48678	1.9875	0.104523	0.496303	chr3	189631416	189897279	+	ENSG00000073282.11	protein_coding	KNOWN	TP63	ENSG00000073282	TP63	tumor protein p63 [Source:HGNC Symbol;Acc:HGNC:15979]	TP63
ENSG00000184384	6.63625	4.95213	1.68412	1.98633	0.104678	0.496303	chr11	95976598	96343180	-	ENSG00000184384.12	protein_coding	KNOWN	MAML2	ENSG00000184384	MAML2	mastermind like transcriptional coactivator 2 [Source:HGNC Symbol;Acc:HGNC:16259]	MAML2
ENSG00000183337	8.31528	7.3956	0.919676	1.98184	0.105276	0.496303	chrX	40049815	40177329	-	ENSG00000183337.15	protein_coding	KNOWN	BCOR	ENSG00000183337	BCOR	BCL6 corepressor [Source:HGNC Symbol;Acc:HGNC:20893]	BCOR
ENSG00000172809	13.6615	12.8745	0.78696	1.98098	0.105391	0.496303	chr17	74203582	74210655	+	ENSG00000172809.11	protein_coding	KNOWN	RPL38	ENSG00000172809	RPL38	ribosomal protein L38 [Source:HGNC Symbol;Acc:HGNC:10349]	RPL38
ENSG00000265972	11.652	10.0888	1.56317	1.9808	0.105415	0.496303	chr1	145992435	145996600	-	ENSG00000265972.4	protein_coding	KNOWN	TXNIP	ENSG00000265972	TXNIP	thioredoxin interacting protein [Source:HGNC Symbol;Acc:HGNC:16952]	TXNIP
ENSG00000136305	6.86559	5.30278	1.56281	1.97673	0.10596	0.496303	chr14	24305096	24311430	-	ENSG00000136305.10	protein_coding	KNOWN	CIDEB	ENSG00000136305	CIDEB	cell death inducing DFFA like effector b [Source:HGNC Symbol;Acc:HGNC:1977]	CIDEB
ENSG00000132589	9.7675	8.60493	1.16257	1.97589	0.106074	0.496303	chr17	28879335	28897679	-	ENSG00000132589.14	protein_coding	KNOWN	FLOT2	ENSG00000132589	FLOT2	flotillin 2 [Source:HGNC Symbol;Acc:HGNC:3758]	FLOT2
ENSG00000111432	3.14323	-0.787523	3.93076	1.97303	0.106459	0.496303	chr12	130162459	130165740	+	ENSG00000111432.4	protein_coding	KNOWN	FZD10	ENSG00000111432	FZD10	frizzled class receptor 10 [Source:HGNC Symbol;Acc:HGNC:4039]	FZD10
ENSG00000105851	7.82416	1.29941	6.52475	1.97272	0.1065	0.496303	chr7	106865278	106907145	+	ENSG00000105851.9	protein_coding	KNOWN	PIK3CG	ENSG00000105851	PIK3CG	phosphatidylinositol-4,5-bisphosphate 3-kinase catalytic subunit gamma [Source:HGNC Symbol;Acc:HGNC:8978]	PIK3CG
ENSG00000162692	8.94279	7.02513	1.91766	1.96836	0.107093	0.496303	chr1	100719742	100739045	+	ENSG00000162692.9	protein_coding	KNOWN	VCAM1	ENSG00000162692	VCAM1	vascular cell adhesion molecule 1 [Source:HGNC Symbol;Acc:HGNC:12663]	VCAM1
ENSG00000213512	3.28908	-1.07412	4.36319	1.968	0.107141	0.496303	chr1	89131751	89176040	-	ENSG00000213512.1	protein_coding	KNOWN	GBP7	ENSG00000213512	GBP7	guanylate binding protein 7 [Source:HGNC Symbol;Acc:HGNC:29606]	GBP7
ENSG00000118308	7.4381	4.65871	2.7794	1.96238	0.107909	0.496303	chr12	25021002	25108334	+	ENSG00000118308.13	protein_coding	KNOWN	LRMP	ENSG00000118308	LRMP	lymphoid restricted membrane protein [Source:HGNC Symbol;Acc:HGNC:6690]	LRMP
ENSG00000115009	1.09653	-5.15657	6.2531	1.95849	0.108443	0.496303	chr2	227813842	227817564	+	ENSG00000115009.10	protein_coding	KNOWN	CCL20	ENSG00000115009	CCL20	C-C motif chemokine ligand 20 [Source:HGNC Symbol;Acc:HGNC:10619]	CCL20
ENSG00000136999	3.58249	-1.50926	5.09175	1.95506	0.108916	0.496303	chr8	119416306	119424353	+	ENSG00000136999.4	protein_coding	KNOWN	NOV	ENSG00000136999	CCN3	cellular communication network factor 3 [Source:HGNC Symbol;Acc:HGNC:7885]	CCN3
ENSG00000198625	11.1803	9.96594	1.21435	1.95346	0.109138	0.496303	chr1	204516379	204558120	+	ENSG00000198625.11	protein_coding	KNOWN	MDM4	ENSG00000198625	MDM4	MDM4 regulator of p53 [Source:HGNC Symbol;Acc:HGNC:6974]	MDM4
ENSG00000171132	10.0807	8.77395	1.30678	1.94954	0.109684	0.496303	chr2	45651345	46187990	+	ENSG00000171132.12	protein_coding	KNOWN	PRKCE	ENSG00000171132	PRKCE	protein kinase C epsilon [Source:HGNC Symbol;Acc:HGNC:9401]	PRKCE
ENSG00000150782	7.74692	5.99152	1.7554	1.94787	0.109916	0.496303	chr11	112143251	112164117	-	ENSG00000150782.10	protein_coding	KNOWN	IL18	ENSG00000150782	IL18	interleukin 18 [Source:HGNC Symbol;Acc:HGNC:5986]	IL18
ENSG00000166313	6.27648	4.83779	1.43869	1.94653	0.110104	0.496303	chr11	6395124	6419414	-	ENSG00000166313.17	protein_coding	KNOWN	APBB1	ENSG00000166313	APBB1	amyloid beta precursor protein binding family B member 1 [Source:HGNC Symbol;Acc:HGNC:581]	APBB1
ENSG00000075651	6.43754	4.68043	1.75711	1.94398	0.110461	0.496303	chr3	171600405	171810950	-	ENSG00000075651.14	protein_coding	KNOWN	PLD1	ENSG00000075651	PLD1	phospholipase D1 [Source:HGNC Symbol;Acc:HGNC:9067]	PLD1
ENSG00000114013	8.33296	7.04529	1.28767	1.93998	0.111023	0.496303	chr3	122055366	122121139	+	ENSG00000114013.14	protein_coding	KNOWN	CD86	ENSG00000114013	CD86	CD86 molecule [Source:HGNC Symbol;Acc:HGNC:1705]	CD86
ENSG00000111218	1.87825	-1.82746	3.70571	1.93846	0.111238	0.496303	chr12	3381349	3593973	+	ENSG00000111218.10	protein_coding	KNOWN	PRMT8	ENSG00000111218	PRMT8	protein arginine methyltransferase 8 [Source:HGNC Symbol;Acc:HGNC:5188]	PRMT8
ENSG00000109320	9.1712	8.3367	0.834504	1.93841	0.111246	0.496303	chr4	102501329	102617302	+	ENSG00000109320.10	protein_coding	KNOWN	NFKB1	ENSG00000109320	NFKB1	nuclear factor kappa B subunit 1 [Source:HGNC Symbol;Acc:HGNC:7794]	NFKB1
ENSG00000125347	7.1644	5.10185	2.06255	1.93762	0.111357	0.496303	chr5	132481609	132490798	-	ENSG00000125347.12	protein_coding	KNOWN	IRF1	ENSG00000125347	IRF1	interferon regulatory factor 1 [Source:HGNC Symbol;Acc:HGNC:6116]	IRF1
ENSG00000134259	3.09392	-0.436135	3.53005	1.92811	0.112713	0.497812	chr1	115285918	115338236	-	ENSG00000134259.3	protein_coding	KNOWN	NGF	ENSG00000134259	NGF	nerve growth factor [Source:HGNC Symbol;Acc:HGNC:7808]	NGF
ENSG00000177455	8.39335	7.05598	1.33736	1.92105	0.113729	0.500981	chr16	28931939	28939346	+	ENSG00000177455.10	protein_coding	KNOWN	CD19	ENSG00000177455	CD19	CD19 molecule [Source:HGNC Symbol;Acc:HGNC:1633]	CD19
ENSG00000163453	9.99326	9.2134	0.779859	1.91671	0.114359	0.501656	chr4	57030773	57110385	-	ENSG00000163453.10	protein_coding	KNOWN	IGFBP7	ENSG00000163453	IGFBP7	insulin like growth factor binding protein 7 [Source:HGNC Symbol;Acc:HGNC:5476]	IGFBP7
ENSG00000182077	0.826513	-5.15657	5.98308	1.91395	0.114762	0.502517	chr10	27398187	27414368	-	ENSG00000182077.9	protein_coding	KNOWN	PTCHD3	ENSG00000182077	PTCHD3	patched domain containing 3 [Source:HGNC Symbol;Acc:HGNC:24776]	PTCHD3
ENSG00000134152	7.63281	6.65215	0.980664	1.91256	0.114965	0.502517	chr15	34140674	34210096	-	ENSG00000134152.9	protein_coding	KNOWN	KATNBL1	ENSG00000134152	KATNBL1	katanin regulatory subunit B1 like 1 [Source:HGNC Symbol;Acc:HGNC:26199]	KATNBL1
ENSG00000155465	7.39295	6.05428	1.33867	1.91145	0.115128	0.502517	chr14	22773222	22829820	-	ENSG00000155465.17	protein_coding	KNOWN	SLC7A7	ENSG00000155465	SLC7A7	solute carrier family 7 member 7 [Source:HGNC Symbol;Acc:HGNC:11065]	SLC7A7
ENSG00000174579	8.80049	8.10187	0.698619	1.91014	0.11532	0.502521	chr3	136148922	136197241	-	ENSG00000174579.3	protein_coding	KNOWN	MSL2	ENSG00000174579	MSL2	MSL complex subunit 2 [Source:HGNC Symbol;Acc:HGNC:25544]	MSL2
ENSG00000137752	7.22408	6.25187	0.972213	1.90584	0.115954	0.504447	chr11	105025443	105035250	-	ENSG00000137752.21	protein_coding	KNOWN	CASP1	ENSG00000137752	CASP1	caspase 1 [Source:HGNC Symbol;Acc:HGNC:1499]	CASP1
ENSG00000114861	10.5163	9.68758	0.828735	1.90451	0.11615	0.504468	chr3	70954693	71583989	-	ENSG00000114861.17	protein_coding	KNOWN	FOXP1	ENSG00000114861	FOXP1	forkhead box P1 [Source:HGNC Symbol;Acc:HGNC:3823]	FOXP1
ENSG00000168243	2.5544	-1.50013	4.05453	1.89824	0.117081	0.505457	chr1	235547687	235650754	-	ENSG00000168243.9	protein_coding	KNOWN	GNG4	ENSG00000168243	GNG4	G protein subunit gamma 4 [Source:HGNC Symbol;Acc:HGNC:4407]	GNG4
ENSG00000163362	3.52313	0.122162	3.40097	1.8978	0.117146	0.505457	chr1	200891048	200915735	+	ENSG00000163362.9	protein_coding	KNOWN	C1orf106	ENSG00000163362	INAVA	innate immunity activator [Source:HGNC Symbol;Acc:HGNC:25599]	INAVA
ENSG00000151715	2.67227	-0.655162	3.32743	1.89188	0.118034	0.506316	chr11	129815819	129860003	+	ENSG00000151715.6	protein_coding	KNOWN	TMEM45B	ENSG00000151715	TMEM45B	transmembrane protein 45B [Source:HGNC Symbol;Acc:HGNC:25194]	TMEM45B
ENSG00000132356	8.44172	7.60821	0.833506	1.89074	0.118206	0.506316	chr5	40759379	40798374	-	ENSG00000132356.10	protein_coding	KNOWN	PRKAA1	ENSG00000132356	PRKAA1	protein kinase AMP-activated catalytic subunit alpha 1 [Source:HGNC Symbol;Acc:HGNC:9376]	PRKAA1
ENSG00000171843	5.83115	4.32399	1.50716	1.89009	0.118304	0.506316	chr9	20341665	20622543	-	ENSG00000171843.14	protein_coding	KNOWN	MLLT3	ENSG00000171843	MLLT3	MLLT3 super elongation complex subunit [Source:HGNC Symbol;Acc:HGNC:7136]	MLLT3
ENSG00000091436	5.98465	4.39227	1.59238	1.89006	0.118307	0.506316	chr2	173075435	173268010	+	ENSG00000091436.15	protein_coding	KNOWN	pk	ENSG00000091436	MAP3K20	mitogen-activated protein kinase kinase kinase 20 [Source:HGNC Symbol;Acc:HGNC:17797]	MAP3K20
ENSG00000115590	3.91591	-0.384087	4.3	1.88876	0.118503	0.506333	chr2	101991844	102028544	+	ENSG00000115590.12	protein_coding	KNOWN	IL1R2	ENSG00000115590	IL1R2	interleukin 1 receptor type 2 [Source:HGNC Symbol;Acc:HGNC:5994]	IL1R2
ENSG00000003402	10.5468	9.55565	0.991181	1.88181	0.119559	0.510014	chr2	201116104	201176687	+	ENSG00000003402.18	protein_coding	KNOWN	CFLAR	ENSG00000003402	CFLAR	CASP8 and FADD like apoptosis regulator [Source:HGNC Symbol;Acc:HGNC:1876]	CFLAR
ENSG00000151552	7.25561	5.87594	1.37967	1.87683	0.12032	0.511979	chr4	17460261	17512234	-	ENSG00000151552.10	protein_coding	KNOWN	QDPR	ENSG00000151552	QDPR	quinoid dihydropteridine reductase [Source:HGNC Symbol;Acc:HGNC:9752]	QDPR
ENSG00000120217	5.20964	2.85434	2.35529	1.87625	0.120408	0.511979	chr9	5450503	5470566	+	ENSG00000120217.12	protein_coding	KNOWN	CD274	ENSG00000120217	CD274	CD274 molecule [Source:HGNC Symbol;Acc:HGNC:17635]	CD274
ENSG00000196159	5.80732	4.44287	1.36445	1.86907	0.121517	0.51443	chr4	125316399	125492932	+	ENSG00000196159.10	protein_coding	KNOWN	FAT4	ENSG00000196159	FAT4	FAT atypical cadherin 4 [Source:HGNC Symbol;Acc:HGNC:23109]	FAT4
ENSG00000140285	6.65397	4.5826	2.07137	1.86513	0.12213	0.515137	chr15	49423096	49488775	+	ENSG00000140285.8	protein_coding	KNOWN	FGF7	ENSG00000140285	FGF7	fibroblast growth factor 7 [Source:HGNC Symbol;Acc:HGNC:3685]	FGF7
ENSG00000068028	7.81065	6.75532	1.05532	1.85779	0.123279	0.517496	chr3	50329782	50340980	-	ENSG00000068028.16	protein_coding	KNOWN	RASSF1	ENSG00000068028	RASSF1	Ras association domain family member 1 [Source:HGNC Symbol;Acc:HGNC:9882]	RASSF1
ENSG00000100418	7.40132	6.32062	1.0807	1.85578	0.123594	0.517995	chr22	41598028	41621096	-	ENSG00000100418.7	protein_coding	KNOWN	DESI1	ENSG00000100418	DESI1	desumoylating isopeptidase 1 [Source:HGNC Symbol;Acc:HGNC:24577]	DESI1
ENSG00000172404	0.645207	-5.15657	5.80178	1.85435	0.12382	0.518114	chr22	40859549	40862126	-	ENSG00000172404.4	protein_coding	KNOWN	DNAJB7	ENSG00000172404	DNAJB7	DnaJ heat shock protein family (Hsp40) member B7 [Source:HGNC Symbol;Acc:HGNC:24986]	DNAJB7
ENSG00000143156	7.1492	6.12629	1.02291	1.84851	0.124748	0.519671	chr1	169132531	169367967	-	ENSG00000143156.12	protein_coding	KNOWN	NME7	ENSG00000143156	NME7	NME/NM23 family member 7 [Source:HGNC Symbol;Acc:HGNC:20461]	NME7
ENSG00000143185	4.60376	0.141991	4.46177	1.84584	0.125172	0.519671	chr1	168540765	168543997	-	ENSG00000143185.3	protein_coding	KNOWN	XCL2	ENSG00000143185	XCL2	X-C motif chemokine ligand 2 [Source:HGNC Symbol;Acc:HGNC:10646]	XCL2
ENSG00000197050	7.5302	6.37632	1.15388	1.84537	0.125247	0.519671	chr19	37007857	37130314	+	ENSG00000197050.9	protein_coding	KNOWN	ZNF420	ENSG00000197050	ZNF420	zinc finger protein 420 [Source:HGNC Symbol;Acc:HGNC:20649]	ZNF420
ENSG00000103150	8.33455	7.61067	0.723888	1.84477	0.125344	0.519671	chr16	83899126	83927026	+	ENSG00000103150.5	protein_coding	KNOWN	MLYCD	ENSG00000103150	MLYCD	malonyl-CoA decarboxylase [Source:HGNC Symbol;Acc:HGNC:7150]	MLYCD
ENSG00000141027	9.10409	8.04676	1.05733	1.84347	0.125553	0.519671	chr17	16029157	16218185	-	ENSG00000141027.19	protein_coding	KNOWN	NCOR1	ENSG00000141027	NCOR1	nuclear receptor corepressor 1 [Source:HGNC Symbol;Acc:HGNC:7672]	NCOR1
ENSG00000185379	7.77337	6.99873	0.774639	1.84287	0.125648	0.519671	chr17	35092208	35121522	-	ENSG00000185379.19	protein_coding	KNOWN	RAD51D	ENSG00000185379	RAD51D	RAD51 paralog D [Source:HGNC Symbol;Acc:HGNC:9823]	RAD51D
ENSG00000169194	-0.38291	-5.15657	4.77366	1.83912	0.126252	0.519671	chr5	132656263	132661110	+	ENSG00000169194.8	protein_coding	KNOWN	IL13	ENSG00000169194	IL13	interleukin 13 [Source:HGNC Symbol;Acc:HGNC:5973]	IL13
ENSG00000010810	8.41311	7.46369	0.949427	1.83894	0.12628	0.519671	chr6	111660332	111873452	-	ENSG00000010810.16	protein_coding	KNOWN	FYN	ENSG00000010810	FYN	FYN proto-oncogene, Src family tyrosine kinase [Source:HGNC Symbol;Acc:HGNC:4037]	FYN
ENSG00000164048	6.89809	5.41977	1.47832	1.83689	0.126612	0.519671	chr3	48241100	48299253	+	ENSG00000164048.12	protein_coding	KNOWN	ZNF589	ENSG00000164048	ZNF589	zinc finger protein 589 [Source:HGNC Symbol;Acc:HGNC:16747]	ZNF589
ENSG00000114062	8.88744	8.19134	0.696099	1.83566	0.12681	0.519671	chr15	25333728	25439056	-	ENSG00000114062.16	protein_coding	KNOWN	UBE3A	ENSG00000114062	UBE3A	ubiquitin protein ligase E3A [Source:HGNC Symbol;Acc:HGNC:12496]	UBE3A
ENSG00000173193	0.430618	-5.15657	5.58719	1.82978	0.127767	0.519671	chr3	122680618	122730840	+	ENSG00000173193.12	protein_coding	KNOWN	PARP14	ENSG00000173193	PARP14	poly(ADP-ribose) polymerase family member 14 [Source:HGNC Symbol;Acc:HGNC:29232]	PARP14
ENSG00000196136	0.978646	-5.15657	6.13522	1.8287	0.127943	0.519671	chr14	94612384	94624055	+	ENSG00000196136.15	protein_coding	KNOWN	SERPINA3	ENSG00000196136	SERPINA3	serpin family A member 3 [Source:HGNC Symbol;Acc:HGNC:16]	SERPINA3
ENSG00000078043	8.28544	7.40371	0.881725	1.82483	0.128577	0.520423	chr18	46803224	46920160	-	ENSG00000078043.14	protein_coding	KNOWN	PIAS2	ENSG00000078043	PIAS2	protein inhibitor of activated STAT 2 [Source:HGNC Symbol;Acc:HGNC:17311]	PIAS2
ENSG00000090659	5.70557	4.29534	1.41023	1.82395	0.128722	0.520423	chr19	7739994	7747564	-	ENSG00000090659.16	protein_coding	KNOWN	CD209	ENSG00000090659	CD209	CD209 molecule [Source:HGNC Symbol;Acc:HGNC:1641]	CD209
ENSG00000198910	4.87248	0.211208	4.66128	1.81813	0.129682	0.522175	chrX	153861514	153909223	-	ENSG00000198910.11	protein_coding	KNOWN	L1CAM	ENSG00000198910	L1CAM	L1 cell adhesion molecule [Source:HGNC Symbol;Acc:HGNC:6470]	L1CAM
ENSG00000118503	8.67325	7.64753	1.02572	1.81722	0.129834	0.522175	chr6	137867188	137883312	+	ENSG00000118503.13	protein_coding	KNOWN	TNFAIP3	ENSG00000118503	TNFAIP3	TNF alpha induced protein 3 [Source:HGNC Symbol;Acc:HGNC:11896]	TNFAIP3
ENSG00000110324	9.15553	8.0038	1.15172	1.81652	0.129948	0.522175	chr11	117986348	118001483	+	ENSG00000110324.8	protein_coding	KNOWN	IL10RA	ENSG00000110324	IL10RA	interleukin 10 receptor subunit alpha [Source:HGNC Symbol;Acc:HGNC:5964]	IL10RA
ENSG00000120693	4.29193	-0.465798	4.75773	1.81482	0.130232	0.522517	chr13	36844831	36920765	-	ENSG00000120693.12	protein_coding	KNOWN	SMAD9	ENSG00000120693	SMAD9	SMAD family member 9 [Source:HGNC Symbol;Acc:HGNC:6774]	SMAD9
ENSG00000012048	4.93491	1.3146	3.62031	1.81156	0.130775	0.52343	chr17	43044295	43125483	-	ENSG00000012048.18	protein_coding	KNOWN	BRCA1	ENSG00000012048	BRCA1	BRCA1 DNA repair associated [Source:HGNC Symbol;Acc:HGNC:1100]	BRCA1
ENSG00000213024	9.20246	8.4758	0.726661	1.80535	0.131818	0.52343	chr19	49906825	49929763	-	ENSG00000213024.9	protein_coding	KNOWN	NUP62	ENSG00000213024	NUP62	nucleoporin 62 [Source:HGNC Symbol;Acc:HGNC:8066]	NUP62
ENSG00000137875	3.06933	-0.767531	3.83686	1.8045	0.131962	0.52343	chr15	52109263	52112775	-	ENSG00000137875.4	protein_coding	KNOWN	BCL2L10	ENSG00000137875	BCL2L10	BCL2 like 10 [Source:HGNC Symbol;Acc:HGNC:993]	BCL2L10
ENSG00000168214	7.58354	6.69851	0.885027	1.80405	0.132037	0.52343	chr4	26163455	26435131	+	ENSG00000168214.19	protein_coding	KNOWN	RBPJ	ENSG00000168214	RBPJ	recombination signal binding protein for immunoglobulin kappa J region [Source:HGNC Symbol;Acc:HGNC:5724]	RBPJ
ENSG00000137193	8.13446	7.18381	0.95065	1.80397	0.132051	0.52343	chr6	37170203	37175426	+	ENSG00000137193.12	protein_coding	KNOWN	PIM1	ENSG00000137193	PIM1	Pim-1 proto-oncogene, serine/threonine kinase [Source:HGNC Symbol;Acc:HGNC:8986]	PIM1
ENSG00000049249	7.07042	4.96381	2.1066	1.79826	0.133018	0.523706	chr1	7915894	7943165	-	ENSG00000049249.7	protein_coding	KNOWN	TNFRSF9	ENSG00000049249	TNFRSF9	TNF receptor superfamily member 9 [Source:HGNC Symbol;Acc:HGNC:11924]	TNFRSF9
ENSG00000140968	10.9748	8.5458	2.42895	1.79769	0.133115	0.523706	chr16	85898803	85922609	+	ENSG00000140968.9	protein_coding	KNOWN	IRF8	ENSG00000140968	IRF8	interferon regulatory factor 8 [Source:HGNC Symbol;Acc:HGNC:5358]	IRF8
ENSG00000276409	7.09406	5.0403	2.05376	1.787	0.134947	0.527905	chr17	35983291	35987004	-	ENSG00000276409.3	protein_coding	KNOWN	CCL14	ENSG00000276409	CCL14	C-C motif chemokine ligand 14 [Source:HGNC Symbol;Acc:HGNC:10612]	CCL14
ENSG00000171872	-0.360624	-5.15657	4.79595	1.78678	0.134985	0.527905	chr1	44118850	44135140	+	ENSG00000171872.4	protein_coding	KNOWN	KLF17	ENSG00000171872	KLF17	Kruppel like factor 17 [Source:HGNC Symbol;Acc:HGNC:18830]	KLF17
ENSG00000165168	10.722	9.13978	1.58218	1.78511	0.135273	0.527914	chrX	37780011	37813461	+	ENSG00000165168.7	protein_coding	KNOWN	CYBB	ENSG00000165168	CYBB	cytochrome b-245 beta chain [Source:HGNC Symbol;Acc:HGNC:2578]	CYBB
ENSG00000185070	6.36199	3.48172	2.88028	1.77983	0.136191	0.527914	chr14	85530144	85654426	+	ENSG00000185070.9	protein_coding	KNOWN	FLRT2	ENSG00000185070	FLRT2	fibronectin leucine rich transmembrane protein 2 [Source:HGNC Symbol;Acc:HGNC:3761]	FLRT2
ENSG00000100604	3.63272	-4.36409	7.99681	1.7745	0.137123	0.528607	chr14	92923080	92935293	+	ENSG00000100604.11	protein_coding	KNOWN	CHGA	ENSG00000100604	CHGA	chromogranin A [Source:HGNC Symbol;Acc:HGNC:1929]	CHGA
ENSG00000102524	5.41083	4.09657	1.31426	1.77421	0.137173	0.528607	chr13	108251240	108308484	+	ENSG00000102524.10	protein_coding	KNOWN	TNFSF13B	ENSG00000102524	TNFSF13B	TNF superfamily member 13b [Source:HGNC Symbol;Acc:HGNC:11929]	TNFSF13B
ENSG00000169031	7.51133	0.529047	6.98228	1.76548	0.138713	0.532587	chr2	227164565	227314792	+	ENSG00000169031.17	protein_coding	KNOWN	COL4A3	ENSG00000169031	COL4A3	collagen type IV alpha 3 chain [Source:HGNC Symbol;Acc:HGNC:2204]	COL4A3
ENSG00000100429	9.52746	8.75154	0.775919	1.76492	0.138813	0.532587	chr22	50245183	50251405	-	ENSG00000100429.16	protein_coding	KNOWN	HDAC10	ENSG00000100429	HDAC10	histone deacetylase 10 [Source:HGNC Symbol;Acc:HGNC:18128]	HDAC10
ENSG00000116824	7.68643	6.49086	1.19558	1.76046	0.139607	0.533682	chr1	116754385	116769228	+	ENSG00000116824.4	protein_coding	KNOWN	CD2	ENSG00000116824	CD2	CD2 molecule [Source:HGNC Symbol;Acc:HGNC:1639]	CD2
ENSG00000099956	9.0957	8.233	0.862701	1.76012	0.139669	0.533682	chr22	23786963	23834516	+	ENSG00000099956.16	protein_coding	KNOWN	SMARCB1	ENSG00000099956	SMARCB1	SWI/SNF related, matrix associated, actin dependent regulator of chromatin, subfamily b, member 1 [Source:HGNC Symbol;Acc:HGNC:11103]	SMARCB1
ENSG00000147889	5.27608	-0.13369	5.40977	1.75991	0.139706	0.533682	chr9	21967753	21995301	-	ENSG00000147889.15	protein_coding	KNOWN	CDKN2A	ENSG00000147889	CDKN2A	cyclin dependent kinase inhibitor 2A [Source:HGNC Symbol;Acc:HGNC:1787]	CDKN2A
ENSG00000151640	3.13609	-0.32479	3.46088	1.75666	0.140288	0.534496	chr10	132186900	132205776	+	ENSG00000151640.11	protein_coding	KNOWN	DPYSL4	ENSG00000151640	DPYSL4	dihydropyrimidinase like 4 [Source:HGNC Symbol;Acc:HGNC:3016]	DPYSL4
ENSG00000148053	4.40262	0.714796	3.68783	1.75645	0.140326	0.534496	chr9	84668551	85027070	+	ENSG00000148053.14	protein_coding	KNOWN	NTRK2	ENSG00000148053	NTRK2	neurotrophic receptor tyrosine kinase 2 [Source:HGNC Symbol;Acc:HGNC:8032]	NTRK2
ENSG00000100060	8.67001	7.09175	1.57826	1.74972	0.14154	0.534978	chr22	37469063	37486401	-	ENSG00000100060.16	protein_coding	KNOWN	MFNG	ENSG00000100060	MFNG	MFNG O-fucosylpeptide 3-beta-N-acetylglucosaminyltransferase [Source:HGNC Symbol;Acc:HGNC:7038]	MFNG
ENSG00000172156	3.52365	0.13356	3.39009	1.74815	0.141824	0.534978	chr17	34285668	34288334	+	ENSG00000172156.3	protein_coding	KNOWN	CCL11	ENSG00000172156	CCL11	C-C motif chemokine ligand 11 [Source:HGNC Symbol;Acc:HGNC:10610]	CCL11
ENSG00000112499	-0.12082	-5.15657	5.03575	1.74793	0.141864	0.534978	chr6	160171061	160277638	-	ENSG00000112499.11	protein_coding	KNOWN	SLC22A2	ENSG00000112499	SLC22A2	solute carrier family 22 member 2 [Source:HGNC Symbol;Acc:HGNC:10966]	SLC22A2
ENSG00000127957	8.76831	7.69252	1.0758	1.74633	0.142156	0.534978	chr7	75502930	75528148	-	ENSG00000127957.15	transcribed_unprocessed_pseudogene	KNOWN	PMS2P3	ENSG00000127957	PMS2P3	PMS1 homolog 2, mismatch repair system component pseudogene 3 [Source:HGNC Symbol;Acc:HGNC:9128]	PMS2P3
ENSG00000136807	7.81228	6.99016	0.822123	1.74596	0.142223	0.534978	chr9	127785679	127790787	+	ENSG00000136807.10	protein_coding	KNOWN	CDK9	ENSG00000136807	CDK9	cyclin dependent kinase 9 [Source:HGNC Symbol;Acc:HGNC:1780]	CDK9
ENSG00000101144	8.60179	-5.15657	13.7584	1.74291	0.142778	0.53608	chr20	57168748	57266629	-	ENSG00000101144.11	protein_coding	KNOWN	BMP7	ENSG00000101144	BMP7	bone morphogenetic protein 7 [Source:HGNC Symbol;Acc:HGNC:1074]	BMP7
ENSG00000004660	3.7383	-0.00753826	3.74583	1.74031	0.143254	0.537057	chr17	3860315	3894891	-	ENSG00000004660.13	protein_coding	KNOWN	CAMKK1	ENSG00000004660	CAMKK1	calcium/calmodulin dependent protein kinase kinase 1 [Source:HGNC Symbol;Acc:HGNC:1469]	CAMKK1
ENSG00000285702	0.979416	-2.83464	3.81406	1.73927	0.143446	0.537057	NA	NA	NA	NA	NA	NA	NA	NA	NA	NA	NA	NA
ENSG00000105397	9.23608	8.33952	0.896556	1.73195	0.144796	0.538702	chr19	10350529	10380676	-	ENSG00000105397.12	protein_coding	KNOWN	TYK2	ENSG00000105397	TYK2	tyrosine kinase 2 [Source:HGNC Symbol;Acc:HGNC:12440]	TYK2
ENSG00000197299	6.14928	1.19289	4.95639	1.73127	0.144923	0.538702	chr15	90717327	90816165	+	ENSG00000197299.9	protein_coding	KNOWN	BLM	ENSG00000197299	BLM	BLM RecQ like helicase [Source:HGNC Symbol;Acc:HGNC:1058]	BLM
ENSG00000110944	3.1038	-0.448699	3.5525	1.7304	0.145084	0.538702	chr12	56334174	56340410	+	ENSG00000110944.7	protein_coding	KNOWN	IL23A	ENSG00000110944	IL23A	interleukin 23 subunit alpha [Source:HGNC Symbol;Acc:HGNC:15488]	IL23A
ENSG00000107957	6.03827	4.43827	1.59999	1.72346	0.146378	0.538702	chr10	103594027	103855543	-	ENSG00000107957.15	protein_coding	KNOWN	SH3PXD2A	ENSG00000107957	SH3PXD2A	SH3 and PX domains 2A [Source:HGNC Symbol;Acc:HGNC:23664]	SH3PXD2A
ENSG00000114126	7.93601	6.30624	1.62977	1.72282	0.146498	0.538702	chr3	141944428	142149544	-	ENSG00000114126.16	protein_coding	KNOWN	TFDP2	ENSG00000114126	TFDP2	transcription factor Dp-2 [Source:HGNC Symbol;Acc:HGNC:11751]	TFDP2
ENSG00000151067	2.23696	-1.75936	3.99632	1.71786	0.147432	0.538702	chr12	1970786	2697950	+	ENSG00000151067.19	protein_coding	KNOWN	CACNA1C	ENSG00000151067	CACNA1C	calcium voltage-gated channel subunit alpha1 C [Source:HGNC Symbol;Acc:HGNC:1390]	CACNA1C
ENSG00000170836	5.33131	4.02869	1.30262	1.71712	0.147573	0.538702	chr17	60600183	60666280	+	ENSG00000170836.10	protein_coding	KNOWN	PPM1D	ENSG00000170836	PPM1D	protein phosphatase, Mg2+/Mn2+ dependent 1D [Source:HGNC Symbol;Acc:HGNC:9277]	PPM1D
ENSG00000175084	6.20154	-1.48221	7.68375	1.71655	0.147679	0.538702	chr2	219418377	219426739	+	ENSG00000175084.10	protein_coding	KNOWN	DES	ENSG00000175084	DES	desmin [Source:HGNC Symbol;Acc:HGNC:2770]	DES
ENSG00000163600	4.86305	2.8377	2.02536	1.7158	0.147823	0.538702	chr2	203936748	203961577	+	ENSG00000163600.11	protein_coding	KNOWN	ICOS	ENSG00000163600	ICOS	inducible T cell costimulator [Source:HGNC Symbol;Acc:HGNC:5351]	ICOS
ENSG00000091879	5.11215	3.68007	1.43208	1.71565	0.147851	0.538702	chr8	6499651	6563409	-	ENSG00000091879.12	protein_coding	KNOWN	ANGPT2	ENSG00000091879	ANGPT2	angiopoietin 2 [Source:HGNC Symbol;Acc:HGNC:485]	ANGPT2
ENSG00000115524	11.0786	10.367	0.711625	1.71476	0.14802	0.538702	chr2	197389784	197435091	-	ENSG00000115524.14	protein_coding	KNOWN	SF3B1	ENSG00000115524	SF3B1	splicing factor 3b subunit 1 [Source:HGNC Symbol;Acc:HGNC:10768]	SF3B1
ENSG00000120733	8.37287	7.72709	0.645786	1.71252	0.148444	0.538702	chr5	138352596	138437028	+	ENSG00000120733.12	protein_coding	KNOWN	KDM3B	ENSG00000120733	KDM3B	lysine demethylase 3B [Source:HGNC Symbol;Acc:HGNC:1337]	KDM3B
ENSG00000087053	8.0805	7.21854	0.861961	1.71061	0.148808	0.538702	chr11	95832882	95925315	-	ENSG00000087053.17	protein_coding	KNOWN	MTMR2	ENSG00000087053	MTMR2	myotubularin related protein 2 [Source:HGNC Symbol;Acc:HGNC:7450]	MTMR2
ENSG00000165699	7.8862	7.19948	0.686723	1.70978	0.148965	0.538702	chr9	132891348	132944633	-	ENSG00000165699.12	protein_coding	KNOWN	TSC1	ENSG00000165699	TSC1	TSC complex subunit 1 [Source:HGNC Symbol;Acc:HGNC:12362]	TSC1
ENSG00000136928	2.27875	-0.916679	3.19543	1.70888	0.149138	0.538702	chr9	98288109	98709197	-	ENSG00000136928.4	protein_coding	KNOWN	GABBR2	ENSG00000136928	GABBR2	gamma-aminobutyric acid type B receptor subunit 2 [Source:HGNC Symbol;Acc:HGNC:4507]	GABBR2
ENSG00000006062	7.59519	6.32198	1.27321	1.70874	0.149165	0.538702	chr17	45263121	45317040	-	ENSG00000006062.12	protein_coding	KNOWN	MAP3K14	ENSG00000006062	MAP3K14	mitogen-activated protein kinase kinase kinase 14 [Source:HGNC Symbol;Acc:HGNC:6853]	MAP3K14
ENSG00000162738	5.72466	4.24431	1.48036	1.70851	0.149207	0.538702	chr1	160400586	160428678	+	ENSG00000162738.5	protein_coding	KNOWN	VANGL2	ENSG00000162738	VANGL2	VANGL planar cell polarity protein 2 [Source:HGNC Symbol;Acc:HGNC:15511]	VANGL2
ENSG00000254870	2.75279	-0.24409	2.99688	1.70661	0.149572	0.53928	chr6	31530219	31546608	-	ENSG00000254870.4	protein_coding	KNOWN	ATP6V1G2-DDX39B	ENSG00000254870	ATP6V1G2-DDX39B	ATP6V1G2-DDX39B readthrough (NMD candidate) [Source:HGNC Symbol;Acc:HGNC:41999]	ATP6V1G2-DDX39B
ENSG00000085511	8.22756	7.54342	0.684148	1.70483	0.149912	0.539766	chr6	160991727	161117385	+	ENSG00000085511.18	protein_coding	KNOWN	MAP3K4	ENSG00000085511	MAP3K4	mitogen-activated protein kinase kinase kinase 4 [Source:HGNC Symbol;Acc:HGNC:6856]	MAP3K4
ENSG00000075388	1.54451	-2.34921	3.89373	1.69936	0.150966	0.541339	chr11	69771016	69775403	-	ENSG00000075388.3	protein_coding	KNOWN	FGF4	ENSG00000075388	FGF4	fibroblast growth factor 4 [Source:HGNC Symbol;Acc:HGNC:3682]	FGF4
ENSG00000177047	1.17573	-4.36409	5.53982	1.69829	0.151174	0.541349	chr9	21140214	21142145	-	ENSG00000177047.6	protein_coding	KNOWN	IFNW1	ENSG00000177047	IFNW1	interferon omega 1 [Source:HGNC Symbol;Acc:HGNC:5448]	IFNW1
ENSG00000171150	8.34063	7.64134	0.699295	1.68567	0.153636	0.546394	chr2	46698952	46763129	+	ENSG00000171150.7	protein_coding	KNOWN	SOCS5	ENSG00000171150	SOCS5	suppressor of cytokine signaling 5 [Source:HGNC Symbol;Acc:HGNC:16852]	SOCS5
ENSG00000154188	2.69103	-1.29602	3.98705	1.68561	0.15365	0.546394	chr8	107249482	107498055	-	ENSG00000154188.8	protein_coding	KNOWN	ANGPT1	ENSG00000154188	ANGPT1	angiopoietin 1 [Source:HGNC Symbol;Acc:HGNC:484]	ANGPT1
ENSG00000117560	5.05056	1.30556	3.745	1.68153	0.154455	0.546631	chr1	172659018	172666874	+	ENSG00000117560.7	protein_coding	KNOWN	FASLG	ENSG00000117560	FASLG	Fas ligand [Source:HGNC Symbol;Acc:HGNC:11936]	FASLG
ENSG00000242689	5.90363	4.43714	1.46649	1.67522	0.155707	0.546631	chr11	58622673	58625733	+	ENSG00000242689.2	protein_coding	KNOWN	CNTF	ENSG00000242689	CNTF	ciliary neurotrophic factor [Source:HGNC Symbol;Acc:HGNC:2169]	CNTF
ENSG00000104432	6.35987	-0.376403	6.73627	1.675	0.155751	0.546631	chr8	78675743	78805523	-	ENSG00000104432.11	protein_coding	KNOWN	IL7	ENSG00000104432	IL7	interleukin 7 [Source:HGNC Symbol;Acc:HGNC:6023]	IL7
ENSG00000006210	1.88368	-5.15657	7.04025	1.67351	0.156049	0.546898	chr16	57372458	57385048	+	ENSG00000006210.6	protein_coding	KNOWN	CX3CL1	ENSG00000006210	CX3CL1	C-X3-C motif chemokine ligand 1 [Source:HGNC Symbol;Acc:HGNC:10647]	CX3CL1
ENSG00000187109	12.0929	11.2633	0.829579	1.67028	0.156696	0.54703	chr12	76036587	76085033	-	ENSG00000187109.12	protein_coding	KNOWN	NAP1L1	ENSG00000187109	NAP1L1	nucleosome assembly protein 1 like 1 [Source:HGNC Symbol;Acc:HGNC:7637]	NAP1L1
ENSG00000100697	9.06471	8.461	0.603719	1.66844	0.157065	0.54703	chr14	95086228	95158010	-	ENSG00000100697.13	protein_coding	KNOWN	DICER1	ENSG00000100697	DICER1	dicer 1, ribonuclease III [Source:HGNC Symbol;Acc:HGNC:17098]	DICER1
ENSG00000171604	9.62249	8.89829	0.7242	1.66771	0.157213	0.54703	chr5	139647299	139683882	+	ENSG00000171604.10	protein_coding	KNOWN	CXXC5	ENSG00000171604	CXXC5	CXXC finger protein 5 [Source:HGNC Symbol;Acc:HGNC:26943]	CXXC5
ENSG00000095752	0.816674	-4.36409	5.18076	1.66667	0.157423	0.54703	chr19	55364389	55370463	-	ENSG00000095752.5	protein_coding	KNOWN	IL11	ENSG00000095752	IL11	interleukin 11 [Source:HGNC Symbol;Acc:HGNC:5966]	IL11
ENSG00000171873	0.169578	-5.15657	5.32615	1.66552	0.157655	0.54703	chr20	4220631	4249074	-	ENSG00000171873.7	protein_coding	KNOWN	ADRA1D	ENSG00000171873	ADRA1D	adrenoceptor alpha 1D [Source:HGNC Symbol;Acc:HGNC:280]	ADRA1D
ENSG00000081189	10.4355	8.35182	2.08369	1.6642	0.15792	0.54703	chr5	88717117	88904257	-	ENSG00000081189.12	protein_coding	KNOWN	MEF2C	ENSG00000081189	MEF2C	myocyte enhancer factor 2C [Source:HGNC Symbol;Acc:HGNC:6996]	MEF2C
ENSG00000174130	7.9156	1.72509	6.19051	1.66277	0.15821	0.54703	chr4	38823715	38856817	-	ENSG00000174130.11	protein_coding	KNOWN	TLR6	ENSG00000174130	TLR6	toll like receptor 6 [Source:HGNC Symbol;Acc:HGNC:16711]	TLR6
ENSG00000090339	8.88504	8.09088	0.794158	1.6615	0.158468	0.54703	chr19	10270835	10286615	+	ENSG00000090339.7	protein_coding	KNOWN	ICAM1	ENSG00000090339	ICAM1	intercellular adhesion molecule 1 [Source:HGNC Symbol;Acc:HGNC:5344]	ICAM1
ENSG00000087095	8.23343	7.5863	0.647131	1.66044	0.158684	0.54703	chr17	28041737	28196381	+	ENSG00000087095.11	protein_coding	KNOWN	NLK	ENSG00000087095	NLK	nemo like kinase [Source:HGNC Symbol;Acc:HGNC:29858]	NLK
ENSG00000110330	9.58571	8.87614	0.709574	1.65828	0.159123	0.54703	chr11	102347211	102378670	+	ENSG00000110330.7	protein_coding	KNOWN	BIRC2	ENSG00000110330	BIRC2	baculoviral IAP repeat containing 2 [Source:HGNC Symbol;Acc:HGNC:590]	BIRC2
ENSG00000146910	-0.291335	-5.15657	4.86523	1.65584	0.159621	0.54703	chr7	155474206	155533862	-	ENSG00000146910.10	protein_coding	KNOWN	CNPY1	ENSG00000146910	CNPY1	canopy FGF signaling regulator 1 [Source:HGNC Symbol;Acc:HGNC:27786]	CNPY1
ENSG00000136942	13.6857	12.9416	0.744121	1.64824	0.161182	0.54703	chr9	124857880	124861981	-	ENSG00000136942.13	protein_coding	KNOWN	RPL35	ENSG00000136942	RPL35	ribosomal protein L35 [Source:HGNC Symbol;Acc:HGNC:10344]	RPL35
ENSG00000118971	8.37645	6.77605	1.6004	1.64682	0.161477	0.54703	chr12	4273772	4305350	+	ENSG00000118971.6	protein_coding	KNOWN	CCND2	ENSG00000118971	CCND2	cyclin D2 [Source:HGNC Symbol;Acc:HGNC:1583]	CCND2
ENSG00000121594	6.88911	5.64165	1.24745	1.64564	0.161721	0.54703	chr3	119524293	119559602	-	ENSG00000121594.10	protein_coding	KNOWN	CD80	ENSG00000121594	CD80	CD80 molecule [Source:HGNC Symbol;Acc:HGNC:1700]	CD80
ENSG00000136158	5.96939	4.61265	1.35674	1.64545	0.16176	0.54703	chr13	80335976	80340951	-	ENSG00000136158.9	protein_coding	KNOWN	SPRY2	ENSG00000136158	SPRY2	sprouty RTK signaling antagonist 2 [Source:HGNC Symbol;Acc:HGNC:11270]	SPRY2
ENSG00000004846	0.381799	-5.15657	5.53837	1.64451	0.161955	0.54703	chr7	20615207	20777038	+	ENSG00000004846.15	protein_coding	KNOWN	ABCB5	ENSG00000004846	ABCB5	ATP binding cassette subfamily B member 5 [Source:HGNC Symbol;Acc:HGNC:46]	ABCB5
ENSG00000137869	-1.09976	-5.15657	4.05681	1.64263	0.162346	0.54703	chr15	51208057	51338610	-	ENSG00000137869.12	protein_coding	KNOWN	CYP19A1	ENSG00000137869	CYP19A1	cytochrome P450 family 19 subfamily A member 1 [Source:HGNC Symbol;Acc:HGNC:2594]	CYP19A1
ENSG00000109471	-1.05293	-5.15657	4.10364	1.64258	0.162355	0.54703	chr4	122451470	122456725	-	ENSG00000109471.4	protein_coding	KNOWN	IL2	ENSG00000109471	IL2	interleukin 2 [Source:HGNC Symbol;Acc:HGNC:6001]	IL2
ENSG00000171611	3.56823	-0.409642	3.97787	1.64113	0.162657	0.54703	chr6	42915989	42925835	+	ENSG00000171611.8	protein_coding	KNOWN	PTCRA	ENSG00000171611	PTCRA	pre T cell antigen receptor alpha [Source:HGNC Symbol;Acc:HGNC:21290]	PTCRA
ENSG00000174197	7.90264	7.2535	0.649135	1.64078	0.162731	0.54703	chr15	41621224	41773081	+	ENSG00000174197.15	protein_coding	KNOWN	MGA	ENSG00000174197	MGA	MAX dimerization protein MGA [Source:HGNC Symbol;Acc:HGNC:14010]	MGA
ENSG00000027697	9.82215	8.7145	1.10765	1.63799	0.163313	0.54703	chr6	137197484	137219449	-	ENSG00000027697.11	protein_coding	KNOWN	IFNGR1	ENSG00000027697	IFNGR1	interferon gamma receptor 1 [Source:HGNC Symbol;Acc:HGNC:5439]	IFNGR1
ENSG00000138772	3.50732	-0.36315	3.87047	1.63532	0.163872	0.54703	chr4	78551519	78610451	+	ENSG00000138772.11	protein_coding	KNOWN	ANXA3	ENSG00000138772	ANXA3	annexin A3 [Source:HGNC Symbol;Acc:HGNC:541]	ANXA3
ENSG00000100297	9.90655	9.28506	0.621486	1.63229	0.16451	0.54703	chr22	35400063	35425430	+	ENSG00000100297.14	protein_coding	KNOWN	MCM5	ENSG00000100297	MCM5	minichromosome maintenance complex component 5 [Source:HGNC Symbol;Acc:HGNC:6948]	MCM5
ENSG00000150455	6.96842	6.20731	0.761106	1.62981	0.165033	0.54703	chr11	126283065	126298845	+	ENSG00000150455.12	protein_coding	KNOWN	TIRAP	ENSG00000150455	TIRAP	TIR domain containing adaptor protein [Source:HGNC Symbol;Acc:HGNC:17192]	TIRAP
ENSG00000164266	1.84512	-1.14262	2.98774	1.62907	0.16519	0.54703	chr5	147824568	147831786	-	ENSG00000164266.9	protein_coding	KNOWN	SPINK1	ENSG00000164266	SPINK1	serine peptidase inhibitor, Kazal type 1 [Source:HGNC Symbol;Acc:HGNC:11244]	SPINK1
ENSG00000105698	8.3714	7.76356	0.607838	1.62871	0.165265	0.54703	chr19	35268978	35279821	+	ENSG00000105698.14	protein_coding	KNOWN	USF2	ENSG00000105698	USF2	upstream transcription factor 2, c-fos interacting [Source:HGNC Symbol;Acc:HGNC:12594]	USF2
ENSG00000101558	9.63814	9.03414	0.604001	1.62748	0.165525	0.54703	chr18	9914002	9960021	+	ENSG00000101558.12	protein_coding	KNOWN	VAPA	ENSG00000101558	VAPA	VAMP associated protein A [Source:HGNC Symbol;Acc:HGNC:12648]	VAPA
ENSG00000151835	7.6576	6.68354	0.974059	1.62703	0.165621	0.54703	chr13	23328823	23433728	-	ENSG00000151835.12	protein_coding	KNOWN	SACS	ENSG00000151835	SACS	sacsin molecular chaperone [Source:HGNC Symbol;Acc:HGNC:10519]	SACS
ENSG00000137757	1.8239	-1.38312	3.20702	1.62291	0.166497	0.54703	chr11	104994235	105023168	-	ENSG00000137757.9	protein_coding	KNOWN	CASP5	ENSG00000137757	CASP5	caspase 5 [Source:HGNC Symbol;Acc:HGNC:1506]	CASP5
ENSG00000261857	3.63305	0.285134	3.34791	1.62286	0.166509	0.54703	chr19	40771648	40777490	+	ENSG00000261857.5	protein_coding	KNOWN	MIA	ENSG00000261857	MIA	MIA SH3 domain containing [Source:HGNC Symbol;Acc:HGNC:7076]	MIA
ENSG00000153563	8.26824	6.80226	1.46598	1.62209	0.166673	0.54703	chr2	86784610	86808396	-	ENSG00000153563.14	protein_coding	KNOWN	CD8A	ENSG00000153563	CD8A	CD8a molecule [Source:HGNC Symbol;Acc:HGNC:1706]	CD8A
ENSG00000157601	7.99716	7.21256	0.784603	1.62203	0.166686	0.54703	chr21	41420304	41459214	+	ENSG00000157601.12	protein_coding	KNOWN	MX1	ENSG00000157601	MX1	MX dynamin like GTPase 1 [Source:HGNC Symbol;Acc:HGNC:7532]	MX1
ENSG00000198719	6.31278	5.41232	0.900458	1.61965	0.167194	0.548012	chr6	170282206	170306565	-	ENSG00000198719.8	protein_coding	KNOWN	DLL1	ENSG00000198719	DLL1	delta like canonical Notch ligand 1 [Source:HGNC Symbol;Acc:HGNC:2908]	DLL1
ENSG00000163235	5.50795	3.94261	1.56534	1.61452	0.168295	0.54957	chr2	70447280	70554193	-	ENSG00000163235.14	protein_coding	KNOWN	TGFA	ENSG00000163235	TGFA	transforming growth factor alpha [Source:HGNC Symbol;Acc:HGNC:11765]	TGFA
ENSG00000265190	1.43133	-1.67368	3.10501	1.61001	0.169271	0.551472	chr10	47460162	47484158	-	ENSG00000265190.5	protein_coding	KNOWN	ANXA8	ENSG00000265190	ANXA8	annexin A8 [Source:HGNC Symbol;Acc:HGNC:546]	ANXA8
ENSG00000178562	5.50573	3.28202	2.22372	1.608	0.169707	0.551472	chr2	203706475	203738912	+	ENSG00000178562.16	protein_coding	KNOWN	CD28	ENSG00000178562	CD28	CD28 molecule [Source:HGNC Symbol;Acc:HGNC:1653]	CD28
ENSG00000115966	8.68196	8.02673	0.655232	1.60705	0.169915	0.551472	chr2	175072250	175168382	-	ENSG00000115966.15	protein_coding	KNOWN	ATF2	ENSG00000115966	ATF2	activating transcription factor 2 [Source:HGNC Symbol;Acc:HGNC:784]	ATF2
ENSG00000160712	7.86348	6.53058	1.3329	1.607	0.169925	0.551472	chr1	154405193	154469450	+	ENSG00000160712.11	protein_coding	KNOWN	IL6R	ENSG00000160712	IL6R	interleukin 6 receptor [Source:HGNC Symbol;Acc:HGNC:6019]	IL6R
ENSG00000057468	2.18292	-2.02318	4.2061	1.60343	0.170703	0.552182	chr1	75796882	75913238	+	ENSG00000057468.6	protein_coding	KNOWN	MSH4	ENSG00000057468	MSH4	mutS homolog 4 [Source:HGNC Symbol;Acc:HGNC:7327]	MSH4
ENSG00000151062	0.0131719	-5.15657	5.16974	1.60246	0.170914	0.552182	chr12	1791957	1918836	-	ENSG00000151062.13	protein_coding	KNOWN	CACNA2D4	ENSG00000151062	CACNA2D4	calcium voltage-gated channel auxiliary subunit alpha2delta 4 [Source:HGNC Symbol;Acc:HGNC:20202]	CACNA2D4
ENSG00000104695	8.036	7.41047	0.625529	1.60166	0.171091	0.552182	chr8	30774457	30814314	-	ENSG00000104695.11	protein_coding	KNOWN	PPP2CB	ENSG00000104695	PPP2CB	protein phosphatase 2 catalytic subunit beta [Source:HGNC Symbol;Acc:HGNC:9300]	PPP2CB
ENSG00000106799	8.66652	8.01167	0.654854	1.60032	0.171386	0.552182	chr9	99104038	99154192	+	ENSG00000106799.11	protein_coding	KNOWN	TGFBR1	ENSG00000106799	TGFBR1	transforming growth factor beta receptor 1 [Source:HGNC Symbol;Acc:HGNC:11772]	TGFBR1
ENSG00000156298	5.68334	2.50684	3.17651	1.60024	0.171403	0.552182	chrX	38561370	38688920	+	ENSG00000156298.11	protein_coding	KNOWN	TSPAN7	ENSG00000156298	TSPAN7	tetraspanin 7 [Source:HGNC Symbol;Acc:HGNC:11854]	TSPAN7
ENSG00000152234	11.1262	10.5014	0.624838	1.59814	0.171863	0.552623	chr18	46080248	46104334	-	ENSG00000152234.14	protein_coding	KNOWN	ATP5A1	ENSG00000152234	ATP5F1A	ATP synthase F1 subunit alpha [Source:HGNC Symbol;Acc:HGNC:823]	ATP5F1A
ENSG00000137218	5.05669	3.29172	1.76496	1.59763	0.171977	0.552623	chr6	41770176	41786542	-	ENSG00000137218.9	protein_coding	KNOWN	FRS3	ENSG00000137218	FRS3	fibroblast growth factor receptor substrate 3 [Source:HGNC Symbol;Acc:HGNC:16970]	FRS3
ENSG00000174804	6.4975	5.09125	1.40625	1.59589	0.172359	0.552623	chr11	86945679	86955391	-	ENSG00000174804.3	protein_coding	KNOWN	FZD4	ENSG00000174804	FZD4	frizzled class receptor 4 [Source:HGNC Symbol;Acc:HGNC:4042]	FZD4
ENSG00000152217	8.53717	6.61228	1.92489	1.5958	0.17238	0.552623	chr18	44680173	45068510	+	ENSG00000152217.15	protein_coding	KNOWN	SETBP1	ENSG00000152217	SETBP1	SET binding protein 1 [Source:HGNC Symbol;Acc:HGNC:15573]	SETBP1
ENSG00000100393	9.90357	9.27378	0.6298	1.59022	0.173616	0.553985	chr22	41091786	41180077	+	ENSG00000100393.9	protein_coding	KNOWN	EP300	ENSG00000100393	EP300	E1A binding protein p300 [Source:HGNC Symbol;Acc:HGNC:3373]	EP300
ENSG00000104371	-1.15007	-5.15657	4.0065	1.59008	0.173646	0.553985	chr8	42374068	42377232	-	ENSG00000104371.4	protein_coding	KNOWN	DKK4	ENSG00000104371	DKK4	dickkopf WNT signaling pathway inhibitor 4 [Source:HGNC Symbol;Acc:HGNC:2894]	DKK4
ENSG00000068366	9.04574	8.30403	0.741707	1.58764	0.174189	0.555044	chrX	109624244	109733403	-	ENSG00000068366.18	protein_coding	KNOWN	ACSL4	ENSG00000068366	ACSL4	acyl-CoA synthetase long chain family member 4 [Source:HGNC Symbol;Acc:HGNC:3571]	ACSL4
ENSG00000148516	7.91512	7.20033	0.71479	1.58636	0.174476	0.555285	chr10	31318495	31529814	+	ENSG00000148516.20	protein_coding	KNOWN	ZEB1	ENSG00000148516	ZEB1	zinc finger E-box binding homeobox 1 [Source:HGNC Symbol;Acc:HGNC:11642]	ZEB1
ENSG00000131730	3.52114	0.661969	2.85917	1.58249	0.175342	0.555826	chr5	81233285	81266397	+	ENSG00000131730.14	protein_coding	KNOWN	CKMT2	ENSG00000131730	CKMT2	creatine kinase, mitochondrial 2 [Source:HGNC Symbol;Acc:HGNC:1996]	CKMT2
ENSG00000073050	6.62418	5.80163	0.822548	1.5783	0.176284	0.555826	chr19	43543040	43580473	-	ENSG00000073050.10	protein_coding	KNOWN	XRCC1	ENSG00000073050	XRCC1	X-ray repair cross complementing 1 [Source:HGNC Symbol;Acc:HGNC:12828]	XRCC1
ENSG00000084453	0.743538	-5.15657	5.90011	1.57702	0.176573	0.555826	chr12	21264600	21419594	-	ENSG00000084453.15	protein_coding	KNOWN	SLCO1A2	ENSG00000084453	SLCO1A2	solute carrier organic anion transporter family member 1A2 [Source:HGNC Symbol;Acc:HGNC:10956]	SLCO1A2
ENSG00000137161	8.56766	7.85287	0.714791	1.57671	0.176643	0.555826	chr6	42929192	42939287	+	ENSG00000137161.15	protein_coding	KNOWN	CNPY3	ENSG00000137161	CNPY3	canopy FGF signaling regulator 3 [Source:HGNC Symbol;Acc:HGNC:11968]	CNPY3
ENSG00000165471	0.04459	-5.15657	5.20116	1.57474	0.17709	0.556207	chr10	52765380	52771700	-	ENSG00000165471.6	protein_coding	KNOWN	MBL2	ENSG00000165471	MBL2	mannose binding lectin 2 [Source:HGNC Symbol;Acc:HGNC:6922]	MBL2
ENSG00000156234	7.09032	2.53712	4.5532	1.56848	0.178513	0.560008	chr4	77511753	77611834	+	ENSG00000156234.7	protein_coding	KNOWN	CXCL13	ENSG00000156234	CXCL13	C-X-C motif chemokine ligand 13 [Source:HGNC Symbol;Acc:HGNC:10639]	CXCL13
ENSG00000271503	8.16456	7.26876	0.895794	1.56454	0.179415	0.561635	chr17	35871491	35880793	-	ENSG00000271503.4	protein_coding	KNOWN	CCL5	ENSG00000271503	CCL5	C-C motif chemokine ligand 5 [Source:HGNC Symbol;Acc:HGNC:10632]	CCL5
ENSG00000133740	9.56964	8.45094	1.1187	1.55936	0.180608	0.563891	chr8	85177225	85217158	+	ENSG00000133740.9	protein_coding	KNOWN	E2F5	ENSG00000133740	E2F5	E2F transcription factor 5 [Source:HGNC Symbol;Acc:HGNC:3119]	E2F5
ENSG00000268713	6.31912	5.42703	0.892091	1.55269	0.182156	0.567644	chr19	57261354	57262738	+	ENSG00000268713.1	lincRNA	NOVEL	CTC-444N24.8	ENSG00000268713		novel transcript	AC005261.3
ENSG00000163406	6.18284	4.95472	1.22813	1.55078	0.182603	0.568004	chr3	121894089	121944102	+	ENSG00000163406.9	protein_coding	KNOWN	SLC15A2	ENSG00000163406	SLC15A2	solute carrier family 15 member 2 [Source:HGNC Symbol;Acc:HGNC:10921]	SLC15A2
ENSG00000217241	11.1883	10.1748	1.01352	1.54865	0.183101	0.568094	chr6	116453014	116453565	-	ENSG00000217241.1	processed_pseudogene	KNOWN	CBX3P9	ENSG00000217241	CBX3P9	chromobox 3 pseudogene 9 [Source:HGNC Symbol;Acc:HGNC:42881]	CBX3P9
ENSG00000136244	4.22619	-1.75936	5.98555	1.54778	0.183304	0.568094	chr7	22725884	22732002	+	ENSG00000136244.10	protein_coding	KNOWN	IL6	ENSG00000136244	IL6	interleukin 6 [Source:HGNC Symbol;Acc:HGNC:6018]	IL6
ENSG00000183305	-1.21314	-5.15657	3.94343	1.5471	0.183465	0.568094	chrX	152714586	152718607	+	ENSG00000183305.12	protein_coding	KNOWN	MAGEA2B	ENSG00000183305	MAGEA2B	MAGE family member A2B [Source:HGNC Symbol;Acc:HGNC:19340]	MAGEA2B
ENSG00000121879	8.20634	7.50177	0.704565	1.54339	0.184336	0.568308	chr3	179148114	179240093	+	ENSG00000121879.3	protein_coding	KNOWN	PIK3CA	ENSG00000121879	PIK3CA	phosphatidylinositol-4,5-bisphosphate 3-kinase catalytic subunit alpha [Source:HGNC Symbol;Acc:HGNC:8975]	PIK3CA
ENSG00000133119	8.56159	7.62145	0.94014	1.54182	0.184707	0.568308	chr13	33818049	33966558	+	ENSG00000133119.11	protein_coding	KNOWN	RFC3	ENSG00000133119	RFC3	replication factor C subunit 3 [Source:HGNC Symbol;Acc:HGNC:9971]	RFC3
ENSG00000124574	8.28728	7.57872	0.708554	1.5401	0.185113	0.568308	chr6	43427366	43450430	+	ENSG00000124574.13	protein_coding	KNOWN	ABCC10	ENSG00000124574	ABCC10	ATP binding cassette subfamily C member 10 [Source:HGNC Symbol;Acc:HGNC:52]	ABCC10
ENSG00000184254	6.5121	5.06984	1.44226	1.53954	0.185246	0.568308	chr15	100877714	100916626	+	ENSG00000184254.15	protein_coding	KNOWN	ALDH1A3	ENSG00000184254	ALDH1A3	aldehyde dehydrogenase 1 family member A3 [Source:HGNC Symbol;Acc:HGNC:409]	ALDH1A3
ENSG00000138755	8.48994	6.98273	1.50721	1.53877	0.185429	0.568308	chr4	76001275	76007488	-	ENSG00000138755.5	protein_coding	KNOWN	CXCL9	ENSG00000138755	CXCL9	C-X-C motif chemokine ligand 9 [Source:HGNC Symbol;Acc:HGNC:7098]	CXCL9
ENSG00000120332	2.76867	-0.36315	3.13182	1.53797	0.185618	0.568308	chr1	175067858	175148066	+	ENSG00000120332.14	protein_coding	KNOWN	TNN	ENSG00000120332	TNN	tenascin N [Source:HGNC Symbol;Acc:HGNC:22942]	TNN
ENSG00000100644	9.83187	9.10199	0.729879	1.53561	0.186179	0.568308	chr14	61695513	61748259	+	ENSG00000100644.15	protein_coding	KNOWN	HIF1A	ENSG00000100644	HIF1A	hypoxia inducible factor 1 subunit alpha [Source:HGNC Symbol;Acc:HGNC:4910]	HIF1A
ENSG00000173200	-1.33186	-5.15657	3.82471	1.53455	0.186432	0.568308	chr3	122577602	122639047	+	ENSG00000173200.11	protein_coding	KNOWN	PARP15	ENSG00000173200	PARP15	poly(ADP-ribose) polymerase family member 15 [Source:HGNC Symbol;Acc:HGNC:26876]	PARP15
ENSG00000165806	7.51521	6.85833	0.656887	1.53437	0.186475	0.568308	chr10	113679162	113730907	+	ENSG00000165806.18	protein_coding	KNOWN	CASP7	ENSG00000165806	CASP7	caspase 7 [Source:HGNC Symbol;Acc:HGNC:1508]	CASP7
ENSG00000156466	2.51718	-0.344629	2.86181	1.5343	0.186493	0.568308	chr8	96142330	96160792	-	ENSG00000156466.9	protein_coding	KNOWN	GDF6	ENSG00000156466	GDF6	growth differentiation factor 6 [Source:HGNC Symbol;Acc:HGNC:4221]	GDF6
ENSG00000186081	-1.30529	-5.15657	3.85128	1.53246	0.18693	0.568308	chr12	52514575	52520687	-	ENSG00000186081.10	protein_coding	KNOWN	KRT5	ENSG00000186081	KRT5	keratin 5 [Source:HGNC Symbol;Acc:HGNC:6442]	KRT5
ENSG00000181555	10.4936	9.8709	0.622708	1.52706	0.188226	0.570751	chr3	47016429	47163967	-	ENSG00000181555.18	protein_coding	KNOWN	SETD2	ENSG00000181555	SETD2	SET domain containing 2, histone lysine methyltransferase [Source:HGNC Symbol;Acc:HGNC:18420]	SETD2
ENSG00000047457	4.40626	0.295748	4.11051	1.52322	0.189152	0.571581	chr3	149162410	149222055	-	ENSG00000047457.12	protein_coding	KNOWN	CP	ENSG00000047457	CP	ceruloplasmin [Source:HGNC Symbol;Acc:HGNC:2295]	CP
ENSG00000188130	6.80992	3.50758	3.30234	1.51115	0.192092	0.577669	chr22	50245450	50261825	-	ENSG00000188130.12	protein_coding	KNOWN	MAPK12	ENSG00000188130	MAPK12	mitogen-activated protein kinase 12 [Source:HGNC Symbol;Acc:HGNC:6874]	MAPK12
ENSG00000182326	7.58198	6.31874	1.26324	1.51045	0.192264	0.577669	chr12	6988259	7071032	+	ENSG00000182326.13	protein_coding	KNOWN	C1S	ENSG00000182326	C1S	complement C1s [Source:HGNC Symbol;Acc:HGNC:1247]	C1S
ENSG00000186895	-0.182769	-5.15657	4.9738	1.5052	0.193557	0.578697	chr11	69810224	69819024	-	ENSG00000186895.2	protein_coding	KNOWN	FGF3	ENSG00000186895	FGF3	fibroblast growth factor 3 [Source:HGNC Symbol;Acc:HGNC:3681]	FGF3
ENSG00000198909	7.87347	7.13251	0.740962	1.50443	0.193748	0.578697	chr17	63622415	63696303	+	ENSG00000198909.6	protein_coding	KNOWN	MAP3K3	ENSG00000198909	MAP3K3	mitogen-activated protein kinase kinase kinase 3 [Source:HGNC Symbol;Acc:HGNC:6855]	MAP3K3
ENSG00000102125	8.56222	7.79379	0.768428	1.50391	0.193877	0.578697	chrX	154411518	154421726	+	ENSG00000102125.14	protein_coding	KNOWN	TAZ	ENSG00000102125	TAZ	tafazzin [Source:HGNC Symbol;Acc:HGNC:11577]	TAZ
ENSG00000110448	6.02837	3.4883	2.54007	1.50044	0.194738	0.579422	chr11	61102395	61127852	+	ENSG00000110448.9	protein_coding	KNOWN	CD5	ENSG00000110448	CD5	CD5 molecule [Source:HGNC Symbol;Acc:HGNC:1685]	CD5
ENSG00000215788	6.58911	5.14554	1.44356	1.49946	0.194981	0.579422	chr1	6461151	6466195	-	ENSG00000215788.8	protein_coding	KNOWN	TNFRSF25	ENSG00000215788	TNFRSF25	TNF receptor superfamily member 25 [Source:HGNC Symbol;Acc:HGNC:11910]	TNFRSF25
ENSG00000100731	9.17353	8.42602	0.747515	1.49916	0.195057	0.579422	chr14	70907405	71115382	+	ENSG00000100731.14	protein_coding	KNOWN	PCNX	ENSG00000100731	PCNX1	pecanex 1 [Source:HGNC Symbol;Acc:HGNC:19740]	PCNX1
ENSG00000175063	4.23431	0.983671	3.25064	1.49339	0.196498	0.580847	chr20	45812576	45816957	+	ENSG00000175063.15	protein_coding	KNOWN	UBE2C	ENSG00000175063	UBE2C	ubiquitin conjugating enzyme E2 C [Source:HGNC Symbol;Acc:HGNC:15937]	UBE2C
ENSG00000232810	6.49263	4.457	2.03563	1.48699	0.198109	0.583148	chr6	31575567	31578336	+	ENSG00000232810.3	protein_coding	KNOWN	TNF	ENSG00000232810	TNF	tumor necrosis factor [Source:HGNC Symbol;Acc:HGNC:11892]	TNF
ENSG00000167165	-0.535069	-5.15657	4.6215	1.48556	0.198472	0.583148	chr2	233691607	233773300	+	ENSG00000167165.17	protein_coding	KNOWN	UGT1A6	ENSG00000167165	UGT1A6	UDP glucuronosyltransferase family 1 member A6 [Source:HGNC Symbol;Acc:HGNC:12538]	UGT1A6
ENSG00000007372	-0.632209	-5.15657	4.52436	1.48488	0.198645	0.583148	chr11	31784792	31817961	-	ENSG00000007372.19	protein_coding	KNOWN	PAX6	ENSG00000007372	PAX6	paired box 6 [Source:HGNC Symbol;Acc:HGNC:8620]	PAX6
ENSG00000106100	6.39541	5.44154	0.953875	1.48428	0.198798	0.583148	chr7	30424527	30478784	-	ENSG00000106100.9	protein_coding	KNOWN	NOD1	ENSG00000106100	NOD1	nucleotide binding oligomerization domain containing 1 [Source:HGNC Symbol;Acc:HGNC:16390]	NOD1
ENSG00000141068	5.78334	4.50146	1.28187	1.48276	0.199183	0.583148	chr17	27456714	27626438	+	ENSG00000141068.12	protein_coding	KNOWN	KSR1	ENSG00000141068	KSR1	kinase suppressor of ras 1 [Source:HGNC Symbol;Acc:HGNC:6465]	KSR1
ENSG00000115758	9.65382	8.91611	0.737712	1.47648	0.200784	0.583921	chr2	10439968	10448504	-	ENSG00000115758.11	protein_coding	KNOWN	ODC1	ENSG00000115758	ODC1	ornithine decarboxylase 1 [Source:HGNC Symbol;Acc:HGNC:8109]	ODC1
ENSG00000142227	9.42005	8.4815	0.938545	1.47633	0.200823	0.583921	chr19	48321509	48330553	+	ENSG00000142227.9	protein_coding	KNOWN	EMP3	ENSG00000142227	EMP3	epithelial membrane protein 3 [Source:HGNC Symbol;Acc:HGNC:3335]	EMP3
ENSG00000138185	7.19957	5.79567	1.4039	1.47515	0.201127	0.583921	chr10	95711779	95877266	+	ENSG00000138185.15	protein_coding	KNOWN	ENTPD1	ENSG00000138185	ENTPD1	ectonucleoside triphosphate diphosphohydrolase 1 [Source:HGNC Symbol;Acc:HGNC:3363]	ENTPD1
ENSG00000167972	6.49096	4.98543	1.50553	1.47428	0.201349	0.583921	chr16	2275881	2340746	-	ENSG00000167972.12	protein_coding	KNOWN	ABCA3	ENSG00000167972	ABCA3	ATP binding cassette subfamily A member 3 [Source:HGNC Symbol;Acc:HGNC:33]	ABCA3
ENSG00000221990	6.21967	5.26676	0.952901	1.46983	0.202496	0.583921	chr5	441498	443160	-	ENSG00000221990.4	antisense	KNOWN	EXOC3-AS1	ENSG00000221990	EXOC3-AS1	EXOC3 antisense RNA 1 [Source:HGNC Symbol;Acc:HGNC:25175]	EXOC3-AS1
ENSG00000107882	6.33504	5.55497	0.780072	1.46948	0.202587	0.583921	chr10	102503987	102633535	+	ENSG00000107882.10	protein_coding	KNOWN	SUFU	ENSG00000107882	SUFU	SUFU negative regulator of hedgehog signaling [Source:HGNC Symbol;Acc:HGNC:16466]	SUFU
ENSG00000172175	7.80092	6.79725	1.00367	1.46935	0.20262	0.583921	chr18	58671386	58754477	+	ENSG00000172175.11	protein_coding	KNOWN	MALT1	ENSG00000172175	MALT1	MALT1 paracaspase [Source:HGNC Symbol;Acc:HGNC:6819]	MALT1
ENSG00000182162	-1.01032	-5.15657	4.14625	1.46636	0.203393	0.584421	chrX	1462572	1537107	-	ENSG00000182162.8	protein_coding	KNOWN	P2RY8	ENSG00000182162	P2RY8	P2Y receptor family member 8 [Source:HGNC Symbol;Acc:HGNC:15524]	P2RY8
ENSG00000182162	-1.01032	-5.15657	4.14625	1.46636	0.203393	0.584421	chrX	1462572	1537107	-	ENSG00000182162.8	protein_coding	KNOWN	P2RY8	ENSG00000182162	P2RY8	P2Y receptor family member 8 [Source:HGNC Symbol;Acc:HGNC:15524]	P2RY8
ENSG00000185155	4.758	0.971977	3.78602	1.46439	0.203906	0.584926	chr1	226223618	226227054	+	ENSG00000185155.10	protein_coding	KNOWN	MIXL1	ENSG00000185155	MIXL1	Mix paired-like homeobox [Source:HGNC Symbol;Acc:HGNC:13363]	MIXL1
ENSG00000122679	7.8737	5.74897	2.12473	1.46312	0.204235	0.584926	chr7	45157791	45186302	+	ENSG00000122679.7	protein_coding	KNOWN	RAMP3	ENSG00000122679	RAMP3	receptor activity modifying protein 3 [Source:HGNC Symbol;Acc:HGNC:9845]	RAMP3
ENSG00000168769	8.47587	7.71268	0.763189	1.45846	0.205452	0.586668	chr4	105145875	105279816	+	ENSG00000168769.11	protein_coding	KNOWN	TET2	ENSG00000168769	TET2	tet methylcytosine dioxygenase 2 [Source:HGNC Symbol;Acc:HGNC:25941]	TET2
ENSG00000091164	8.44019	7.89816	0.542033	1.45399	0.206627	0.586668	chr18	56597208	56651600	-	ENSG00000091164.11	protein_coding	KNOWN	TXNL1	ENSG00000091164	TXNL1	thioredoxin like 1 [Source:HGNC Symbol;Acc:HGNC:12436]	TXNL1
ENSG00000274736	1.18806	-2.1912	3.37926	1.45289	0.206917	0.586861	chr17	36013056	36017968	-	ENSG00000274736.3	protein_coding	KNOWN	CCL23	ENSG00000274736	CCL23	C-C motif chemokine ligand 23 [Source:HGNC Symbol;Acc:HGNC:10622]	CCL23
ENSG00000272333	9.16307	8.42332	0.739749	1.45203	0.207144	0.586871	chr19	35718019	35738878	+	ENSG00000272333.4	protein_coding	KNOWN	KMT2B	ENSG00000272333	KMT2B	lysine methyltransferase 2B [Source:HGNC Symbol;Acc:HGNC:15840]	KMT2B
ENSG00000120907	1.1011	-5.15657	6.25767	1.45055	0.207533	0.587341	chr8	26748150	26867273	-	ENSG00000120907.16	protein_coding	KNOWN	ADRA1A	ENSG00000120907	ADRA1A	adrenoceptor alpha 1A [Source:HGNC Symbol;Acc:HGNC:277]	ADRA1A
ENSG00000107643	6.32694	5.50713	0.819817	1.44828	0.208136	0.588339	chr10	48306639	48439360	+	ENSG00000107643.14	protein_coding	KNOWN	MAPK8	ENSG00000107643	MAPK8	mitogen-activated protein kinase 8 [Source:HGNC Symbol;Acc:HGNC:6881]	MAPK8
ENSG00000007908	2.15398	-1.49111	3.64509	1.43901	0.210607	0.592853	chr1	169722641	169764705	-	ENSG00000007908.14	protein_coding	KNOWN	SELE	ENSG00000007908	SELE	selectin E [Source:HGNC Symbol;Acc:HGNC:10718]	SELE
ENSG00000254087	6.48316	5.26873	1.21443	1.43414	0.211917	0.594264	chr8	55879813	56014168	+	ENSG00000254087.6	protein_coding	KNOWN	LYN	ENSG00000254087	LYN	LYN proto-oncogene, Src family tyrosine kinase [Source:HGNC Symbol;Acc:HGNC:6735]	LYN
ENSG00000092820	11.1421	10.457	0.685066	1.43407	0.211935	0.594264	chr6	158765741	158819412	-	ENSG00000092820.16	protein_coding	KNOWN	EZR	ENSG00000092820	EZR	ezrin [Source:HGNC Symbol;Acc:HGNC:12691]	EZR
ENSG00000050344	7.60769	6.98284	0.624853	1.43379	0.212011	0.594264	chr7	26152240	26187125	+	ENSG00000050344.8	protein_coding	KNOWN	NFE2L3	ENSG00000050344	NFE2L3	nuclear factor, erythroid 2 like 3 [Source:HGNC Symbol;Acc:HGNC:7783]	NFE2L3
ENSG00000146232	8.5698	7.51427	1.05554	1.43214	0.212459	0.594589	chr6	44258166	44265788	-	ENSG00000146232.13	protein_coding	KNOWN	NFKBIE	ENSG00000146232	NFKBIE	NFKB inhibitor epsilon [Source:HGNC Symbol;Acc:HGNC:7799]	NFKBIE
ENSG00000172201	5.17236	2.79916	2.3732	1.42912	0.213276	0.595906	chr6	19837386	19840684	+	ENSG00000172201.9	protein_coding	KNOWN	ID4	ENSG00000172201	ID4	inhibitor of DNA binding 4, HLH protein [Source:HGNC Symbol;Acc:HGNC:5363]	ID4
ENSG00000176749	6.88745	5.67464	1.21281	1.42754	0.213705	0.596219	chr17	32486619	32491256	+	ENSG00000176749.7	protein_coding	KNOWN	CDK5R1	ENSG00000176749	CDK5R1	cyclin dependent kinase 5 regulatory subunit 1 [Source:HGNC Symbol;Acc:HGNC:1775]	CDK5R1
ENSG00000055332	7.82901	7.14729	0.681719	1.42704	0.213841	0.596219	chr2	37099210	37157065	-	ENSG00000055332.15	protein_coding	KNOWN	EIF2AK2	ENSG00000055332	EIF2AK2	eukaryotic translation initiation factor 2 alpha kinase 2 [Source:HGNC Symbol;Acc:HGNC:9437]	EIF2AK2
ENSG00000175387	8.43037	7.67601	0.754368	1.42501	0.214393	0.597124	chr18	47808957	47931146	-	ENSG00000175387.14	protein_coding	KNOWN	SMAD2	ENSG00000175387	SMAD2	SMAD family member 2 [Source:HGNC Symbol;Acc:HGNC:6768]	SMAD2
ENSG00000119688	7.47375	6.71211	0.76164	1.42383	0.214716	0.597392	chr14	74285423	74303056	-	ENSG00000119688.19	protein_coding	KNOWN	ABCD4	ENSG00000119688	ABCD4	ATP binding cassette subfamily D member 4 [Source:HGNC Symbol;Acc:HGNC:68]	ABCD4
ENSG00000126752	-0.0427142	-3.99561	3.95289	1.42277	0.215005	0.597563	chrX	48255317	48267444	+	ENSG00000126752.7	protein_coding	KNOWN	SSX1	ENSG00000126752	SSX1	SSX family member 1 [Source:HGNC Symbol;Acc:HGNC:11335]	SSX1
ENSG00000004455	6.50992	5.5566	0.953319	1.41951	0.215899	0.599417	chr1	33007940	33080996	-	ENSG00000004455.15	protein_coding	KNOWN	AK2	ENSG00000004455	AK2	adenylate kinase 2 [Source:HGNC Symbol;Acc:HGNC:362]	AK2
ENSG00000167751	-1.16276	-5.15657	3.99381	1.41479	0.2172	0.599629	chr19	50861568	50880567	+	ENSG00000167751.11	protein_coding	KNOWN	KLK2	ENSG00000167751	KLK2	kallikrein related peptidase 2 [Source:HGNC Symbol;Acc:HGNC:6363]	KLK2
ENSG00000233816	0.731413	-5.15657	5.88798	1.4133	0.217613	0.599629	chr9	21367424	21368962	-	ENSG00000233816.3	protein_coding	KNOWN	IFNA13	ENSG00000233816	IFNA13	interferon alpha 13 [Source:HGNC Symbol;Acc:HGNC:5419]	IFNA13
ENSG00000100201	12.904	11.9833	0.920688	1.41171	0.218052	0.599629	chr22	38483440	38507660	-	ENSG00000100201.17	protein_coding	KNOWN	DDX17	ENSG00000100201	DDX17	DEAD-box helicase 17 [Source:HGNC Symbol;Acc:HGNC:2740]	DDX17
ENSG00000109906	5.15387	0.508048	4.64582	1.40773	0.219157	0.601483	chr11	114059593	114250676	+	ENSG00000109906.12	protein_coding	KNOWN	ZBTB16	ENSG00000109906	ZBTB16	zinc finger and BTB domain containing 16 [Source:HGNC Symbol;Acc:HGNC:12930]	ZBTB16
ENSG00000134539	3.2991	0.963677	2.33542	1.40194	0.220775	0.603282	chr12	10226058	10329600	+	ENSG00000134539.15	protein_coding	KNOWN	KLRD1	ENSG00000134539	KLRD1	killer cell lectin like receptor D1 [Source:HGNC Symbol;Acc:HGNC:6378]	KLRD1
ENSG00000148082	-1.64819	-5.15657	3.50838	1.40047	0.221188	0.603282	chr9	89005771	89178767	-	ENSG00000148082.8	protein_coding	KNOWN	SHC3	ENSG00000148082	SHC3	SHC adaptor protein 3 [Source:HGNC Symbol;Acc:HGNC:18181]	SHC3
ENSG00000037280	4.61634	3.12885	1.48748	1.39742	0.222046	0.603746	chr5	180601506	180649624	-	ENSG00000037280.14	protein_coding	KNOWN	FLT4	ENSG00000037280	FLT4	fms related tyrosine kinase 4 [Source:HGNC Symbol;Acc:HGNC:3767]	FLT4
ENSG00000069535	4.29673	0.777649	3.51908	1.39417	0.222965	0.604994	chrX	43766611	43882447	-	ENSG00000069535.13	protein_coding	KNOWN	MAOB	ENSG00000069535	MAOB	monoamine oxidase B [Source:HGNC Symbol;Acc:HGNC:6834]	MAOB
ENSG00000140807	1.4542	-2.26589	3.72009	1.38802	0.224713	0.605553	chr16	50548330	50640739	+	ENSG00000140807.5	protein_coding	KNOWN	NKD1	ENSG00000140807	NKD1	NKD inhibitor of WNT signaling pathway 1 [Source:HGNC Symbol;Acc:HGNC:17045]	NKD1
ENSG00000112175	1.99482	-0.920732	2.91555	1.38688	0.225038	0.605553	chr6	55753645	55875564	-	ENSG00000112175.7	protein_coding	KNOWN	BMP5	ENSG00000112175	BMP5	bone morphogenetic protein 5 [Source:HGNC Symbol;Acc:HGNC:1072]	BMP5
ENSG00000110713	-1.73842	-5.15657	3.41815	1.38546	0.225445	0.605553	chr11	3671083	3797792	-	ENSG00000110713.14	protein_coding	KNOWN	NUP98	ENSG00000110713	NUP98	nucleoporin 98 [Source:HGNC Symbol;Acc:HGNC:8068]	NUP98
ENSG00000134899	6.70582	5.47043	1.23539	1.38409	0.225838	0.605553	chr13	102844844	102876001	+	ENSG00000134899.16	protein_coding	KNOWN	ERCC5	ENSG00000134899	ERCC5	ERCC excision repair 5, endonuclease [Source:HGNC Symbol;Acc:HGNC:3437]	ERCC5
ENSG00000166831	2.45617	-0.0427616	2.49893	1.38408	0.225841	0.605553	chr15	64739892	64775587	-	ENSG00000166831.7	protein_coding	KNOWN	RBPMS2	ENSG00000166831	RBPMS2	RNA binding protein, mRNA processing factor 2 [Source:HGNC Symbol;Acc:HGNC:19098]	RBPMS2
ENSG00000160307	4.11474	0.164005	3.95074	1.38264	0.226254	0.605553	chr21	46598962	46605208	-	ENSG00000160307.8	protein_coding	KNOWN	S100B	ENSG00000160307	S100B	S100 calcium binding protein B [Source:HGNC Symbol;Acc:HGNC:10500]	S100B
ENSG00000164778	2.15419	-0.419717	2.5739	1.38216	0.226392	0.605553	chr7	155458129	155464831	+	ENSG00000164778.4	protein_coding	KNOWN	EN2	ENSG00000164778	EN2	engrailed homeobox 2 [Source:HGNC Symbol;Acc:HGNC:3343]	EN2
ENSG00000113302	-1.7828	-5.15657	3.37377	1.37352	0.228887	0.609747	chr5	159314783	159330887	-	ENSG00000113302.4	protein_coding	KNOWN	IL12B	ENSG00000113302	IL12B	interleukin 12B [Source:HGNC Symbol;Acc:HGNC:5970]	IL12B
ENSG00000130816	9.86737	9.31779	0.549581	1.36801	0.23049	0.613397	chr19	10133345	10231286	-	ENSG00000130816.13	protein_coding	KNOWN	DNMT1	ENSG00000130816	DNMT1	DNA methyltransferase 1 [Source:HGNC Symbol;Acc:HGNC:2976]	DNMT1
ENSG00000072803	9.134	8.59556	0.538442	1.36564	0.231185	0.614624	chr5	171861549	172006873	-	ENSG00000072803.16	protein_coding	KNOWN	FBXW11	ENSG00000072803	FBXW11	F-box and WD repeat domain containing 11 [Source:HGNC Symbol;Acc:HGNC:13607]	FBXW11
ENSG00000134460	7.4228	6.28388	1.13892	1.3647	0.23146	0.614734	chr10	6010689	6062325	-	ENSG00000134460.14	protein_coding	KNOWN	IL2RA	ENSG00000134460	IL2RA	interleukin 2 receptor subunit alpha [Source:HGNC Symbol;Acc:HGNC:6008]	IL2RA
ENSG00000128591	5.26608	3.6614	1.60468	1.36346	0.231825	0.615084	chr7	128830377	128859274	+	ENSG00000128591.14	protein_coding	KNOWN	FLNC	ENSG00000128591	FLNC	filamin C [Source:HGNC Symbol;Acc:HGNC:3756]	FLNC
ENSG00000071539	8.00927	7.12499	0.884275	1.36266	0.23206	0.615087	chr5	892643	919357	+	ENSG00000071539.12	protein_coding	KNOWN	TRIP13	ENSG00000071539	TRIP13	thyroid hormone receptor interactor 13 [Source:HGNC Symbol;Acc:HGNC:12307]	TRIP13
ENSG00000135116	7.83906	0.400627	7.43844	1.36115	0.232502	0.615288	chr12	116856144	116881441	-	ENSG00000135116.8	protein_coding	KNOWN	HRK	ENSG00000135116	HRK	harakiri, BCL2 interacting protein [Source:HGNC Symbol;Acc:HGNC:5185]	HRK
ENSG00000186827	6.1806	5.22204	0.958555	1.36002	0.232837	0.615288	chr1	1211326	1214138	-	ENSG00000186827.9	protein_coding	KNOWN	TNFRSF4	ENSG00000186827	TNFRSF4	TNF receptor superfamily member 4 [Source:HGNC Symbol;Acc:HGNC:11918]	TNFRSF4
ENSG00000162613	11.1581	10.6107	0.547446	1.35838	0.233319	0.615943	chr1	77944055	77979110	-	ENSG00000162613.15	protein_coding	KNOWN	FUBP1	ENSG00000162613	FUBP1	far upstream element binding protein 1 [Source:HGNC Symbol;Acc:HGNC:4004]	FUBP1
ENSG00000168477	3.88334	-0.26671	4.15005	1.35672	0.233811	0.61659	chr6	32041154	32115334	-	ENSG00000168477.16	protein_coding	KNOWN	TNXB	ENSG00000168477	TNXB	tenascin XB [Source:HGNC Symbol;Acc:HGNC:11976]	TNXB
ENSG00000085662	9.57396	8.78654	0.787417	1.35486	0.234364	0.61659	chr7	134442350	134459284	-	ENSG00000085662.12	protein_coding	KNOWN	AKR1B1	ENSG00000085662	AKR1B1	aldo-keto reductase family 1 member B [Source:HGNC Symbol;Acc:HGNC:381]	AKR1B1
ENSG00000147853	5.68596	4.84076	0.845193	1.35466	0.234422	0.61659	chr9	4709559	4742043	-	ENSG00000147853.15	protein_coding	KNOWN	AK3	ENSG00000147853	AK3	adenylate kinase 3 [Source:HGNC Symbol;Acc:HGNC:17376]	AK3
ENSG00000139626	7.30809	5.98708	1.32101	1.34755	0.23654	0.620458	chr12	53191318	53207307	-	ENSG00000139626.14	protein_coding	KNOWN	ITGB7	ENSG00000139626	ITGB7	integrin subunit beta 7 [Source:HGNC Symbol;Acc:HGNC:6162]	ITGB7
ENSG00000132141	5.70187	4.52483	1.17704	1.34106	0.238492	0.622698	chr17	34927859	34981078	-	ENSG00000132141.12	protein_coding	KNOWN	CCT6B	ENSG00000132141	CCT6B	chaperonin containing TCP1 subunit 6B [Source:HGNC Symbol;Acc:HGNC:1621]	CCT6B
ENSG00000141646	9.34858	8.84878	0.499806	1.33975	0.238888	0.622698	chr18	51028394	51085045	+	ENSG00000141646.12	protein_coding	KNOWN	SMAD4	ENSG00000141646	SMAD4	SMAD family member 4 [Source:HGNC Symbol;Acc:HGNC:6770]	SMAD4
ENSG00000174485	9.5464	8.90514	0.641255	1.33718	0.239665	0.622698	chr15	65658046	65792293	-	ENSG00000174485.13	protein_coding	KNOWN	DENND4A	ENSG00000174485	DENND4A	DENN domain containing 4A [Source:HGNC Symbol;Acc:HGNC:24321]	DENND4A
ENSG00000213523	6.81235	6.05497	0.757375	1.33631	0.239927	0.622698	chr5	140537340	140558310	-	ENSG00000213523.8	protein_coding	KNOWN	SRA1	ENSG00000213523	SRA1	steroid receptor RNA activator 1 [Source:HGNC Symbol;Acc:HGNC:11281]	SRA1
ENSG00000171863	13.4731	12.7794	0.693763	1.33626	0.239943	0.622698	chr2	3575205	3580919	+	ENSG00000171863.11	protein_coding	KNOWN	RPS7	ENSG00000171863	RPS7	ribosomal protein S7 [Source:HGNC Symbol;Acc:HGNC:10440]	RPS7
ENSG00000162068	4.08474	-0.279961	4.3647	1.33563	0.240136	0.622698	chr16	2471499	2474145	+	ENSG00000162068.1	protein_coding	KNOWN	NTN3	ENSG00000162068	NTN3	netrin 3 [Source:HGNC Symbol;Acc:HGNC:8030]	NTN3
ENSG00000137491	8.47792	7.51106	0.966856	1.33319	0.240878	0.623775	chr11	75100563	75206549	+	ENSG00000137491.13	protein_coding	KNOWN	SLCO2B1	ENSG00000137491	SLCO2B1	solute carrier organic anion transporter family member 2B1 [Source:HGNC Symbol;Acc:HGNC:10962]	SLCO2B1
ENSG00000183072	-1.58484	-5.15657	3.57172	1.3327	0.241025	0.623775	chr5	173232109	173235357	-	ENSG00000183072.9	protein_coding	KNOWN	NKX2-5	ENSG00000183072	NKX2-5	NK2 homeobox 5 [Source:HGNC Symbol;Acc:HGNC:2488]	NKX2-5
ENSG00000107562	7.69342	6.0235	1.66992	1.33095	0.241561	0.624323	chr10	44370165	44386493	-	ENSG00000107562.15	protein_coding	KNOWN	CXCL12	ENSG00000107562	CXCL12	C-X-C motif chemokine ligand 12 [Source:HGNC Symbol;Acc:HGNC:10672]	CXCL12
ENSG00000118260	8.46899	7.87296	0.596036	1.32932	0.242058	0.624395	chr2	207529737	207603431	+	ENSG00000118260.13	protein_coding	KNOWN	CREB1	ENSG00000118260	CREB1	cAMP responsive element binding protein 1 [Source:HGNC Symbol;Acc:HGNC:2345]	CREB1
ENSG00000138814	8.93708	8.37294	0.564132	1.32539	0.243263	0.624785	chr4	101023409	101348278	-	ENSG00000138814.15	protein_coding	KNOWN	PPP3CA	ENSG00000138814	PPP3CA	protein phosphatase 3 catalytic subunit alpha [Source:HGNC Symbol;Acc:HGNC:9314]	PPP3CA
ENSG00000112039	6.63367	5.53165	1.10202	1.32133	0.244513	0.624814	chr6	35452361	35467103	+	ENSG00000112039.3	protein_coding	KNOWN	FANCE	ENSG00000112039	FANCE	FA complementation group E [Source:HGNC Symbol;Acc:HGNC:3586]	FANCE
ENSG00000133639	7.84233	6.74481	1.09752	1.3166	0.245979	0.625759	chr12	92140278	92145897	-	ENSG00000133639.4	protein_coding	KNOWN	BTG1	ENSG00000133639	BTG1	BTG anti-proliferation factor 1 [Source:HGNC Symbol;Acc:HGNC:1130]	BTG1
ENSG00000064012	8.62631	8.01533	0.610986	1.3118	0.247473	0.628716	chr2	201233443	201287711	+	ENSG00000064012.20	protein_coding	KNOWN	CASP8	ENSG00000064012	CASP8	caspase 8 [Source:HGNC Symbol;Acc:HGNC:1509]	CASP8
ENSG00000110786	0.80965	-2.77913	3.58878	1.30887	0.248388	0.630431	chr11	18727928	18792721	-	ENSG00000110786.16	protein_coding	KNOWN	PTPN5	ENSG00000110786	PTPN5	protein tyrosine phosphatase non-receptor type 5 [Source:HGNC Symbol;Acc:HGNC:9657]	PTPN5
ENSG00000159899	-1.94243	-5.15657	3.21414	1.307	0.248973	0.630849	chr9	35792154	35809732	+	ENSG00000159899.13	protein_coding	KNOWN	NPR2	ENSG00000159899	NPR2	natriuretic peptide receptor 2 [Source:HGNC Symbol;Acc:HGNC:7944]	NPR2
ENSG00000035928	8.31925	7.63082	0.688437	1.30682	0.249032	0.630849	chr4	39287456	39366375	-	ENSG00000035928.13	protein_coding	KNOWN	RFC1	ENSG00000035928	RFC1	replication factor C subunit 1 [Source:HGNC Symbol;Acc:HGNC:9969]	RFC1
ENSG00000184481	7.04908	6.36697	0.682103	1.30338	0.250113	0.632977	chrX	71096197	71103535	+	ENSG00000184481.15	protein_coding	KNOWN	FOXO4	ENSG00000184481	FOXO4	forkhead box O4 [Source:HGNC Symbol;Acc:HGNC:7139]	FOXO4
ENSG00000072736	8.78204	8.04554	0.736502	1.30072	0.250954	0.633135	chr16	68084751	68229259	+	ENSG00000072736.17	protein_coding	KNOWN	NFATC3	ENSG00000072736	NFATC3	nuclear factor of activated T cells 3 [Source:HGNC Symbol;Acc:HGNC:7777]	NFATC3
ENSG00000077092	4.26982	2.52521	1.74461	1.29868	0.251599	0.633135	chr3	25174332	25597932	+	ENSG00000077092.17	protein_coding	KNOWN	RARB	ENSG00000077092	RARB	retinoic acid receptor beta [Source:HGNC Symbol;Acc:HGNC:9865]	RARB
ENSG00000147601	7.72971	7.16988	0.559829	1.29786	0.251859	0.633135	chr8	73008864	73048122	+	ENSG00000147601.12	protein_coding	KNOWN	TERF1	ENSG00000147601	TERF1	telomeric repeat binding factor 1 [Source:HGNC Symbol;Acc:HGNC:11728]	TERF1
ENSG00000139734	4.98489	1.97598	3.00891	1.28954	0.254511	0.637975	chr13	59665583	60163987	-	ENSG00000139734.16	protein_coding	KNOWN	DIAPH3	ENSG00000139734	DIAPH3	diaphanous related formin 3 [Source:HGNC Symbol;Acc:HGNC:15480]	DIAPH3
ENSG00000050426	8.08143	7.52289	0.558537	1.28352	0.256449	0.641609	chr12	51047962	51060424	+	ENSG00000050426.14	protein_coding	KNOWN	LETMD1	ENSG00000050426	LETMD1	LETM1 domain containing 1 [Source:HGNC Symbol;Acc:HGNC:24241]	LETMD1
ENSG00000121858	8.66499	8.07895	0.586035	1.28047	0.257435	0.641786	chr3	172505508	172523507	-	ENSG00000121858.9	protein_coding	KNOWN	TNFSF10	ENSG00000121858	TNFSF10	TNF superfamily member 10 [Source:HGNC Symbol;Acc:HGNC:11925]	TNFSF10
ENSG00000108733	5.75571	4.91601	0.8397	1.28034	0.257478	0.641786	chr17	35574795	35578863	-	ENSG00000108733.8	protein_coding	KNOWN	PEX12	ENSG00000108733	PEX12	peroxisomal biogenesis factor 12 [Source:HGNC Symbol;Acc:HGNC:8854]	PEX12
ENSG00000184012	2.83749	0.480037	2.35745	1.28028	0.257495	0.641786	chr21	41464551	41531116	-	ENSG00000184012.10	protein_coding	KNOWN	TMPRSS2	ENSG00000184012	TMPRSS2	transmembrane serine protease 2 [Source:HGNC Symbol;Acc:HGNC:11876]	TMPRSS2
ENSG00000162645	6.3608	5.65495	0.705849	1.26986	0.260891	0.646576	chr1	89106132	89150456	-	ENSG00000162645.11	protein_coding	KNOWN	GBP2	ENSG00000162645	GBP2	guanylate binding protein 2 [Source:HGNC Symbol;Acc:HGNC:4183]	GBP2
ENSG00000127954	4.90062	3.45343	1.44719	1.26833	0.261394	0.64719	chr7	88270892	88306891	-	ENSG00000127954.11	protein_coding	KNOWN	STEAP4	ENSG00000127954	STEAP4	STEAP4 metalloreductase [Source:HGNC Symbol;Acc:HGNC:21923]	STEAP4
ENSG00000169896	4.51245	3.21136	1.30109	1.26761	0.26163	0.64719	chr16	31259990	31332892	+	ENSG00000169896.15	protein_coding	KNOWN	ITGAM	ENSG00000169896	ITGAM	integrin subunit alpha M [Source:HGNC Symbol;Acc:HGNC:6149]	ITGAM
ENSG00000148200	4.30066	1.27485	3.02582	1.26548	0.262332	0.648137	chr9	124517275	124771310	-	ENSG00000148200.15	protein_coding	KNOWN	NR6A1	ENSG00000148200	NR6A1	nuclear receptor subfamily 6 group A member 1 [Source:HGNC Symbol;Acc:HGNC:7985]	NR6A1
ENSG00000183813	6.34564	3.90173	2.44391	1.26495	0.262505	0.648137	chr3	32951574	32956349	+	ENSG00000183813.6	protein_coding	KNOWN	CCR4	ENSG00000183813	CCR4	C-C motif chemokine receptor 4 [Source:HGNC Symbol;Acc:HGNC:1605]	CCR4
ENSG00000180104	8.81199	8.33354	0.478442	1.26203	0.263467	0.648686	chr5	443158	471937	+	ENSG00000180104.14	protein_coding	KNOWN	EXOC3	ENSG00000180104	EXOC3	exocyst complex component 3 [Source:HGNC Symbol;Acc:HGNC:30378]	EXOC3
ENSG00000181374	4.46735	1.50192	2.96542	1.25484	0.265858	0.65089	chr17	34356452	34358610	+	ENSG00000181374.6	protein_coding	KNOWN	CCL13	ENSG00000181374	CCL13	C-C motif chemokine ligand 13 [Source:HGNC Symbol;Acc:HGNC:10611]	CCL13
ENSG00000188089	1.11113	-1.47341	2.58454	1.2537	0.266239	0.65089	chr15	41981582	42051190	-	ENSG00000188089.12	protein_coding	KNOWN	PLA2G4E	ENSG00000188089	PLA2G4E	phospholipase A2 group IVE [Source:HGNC Symbol;Acc:HGNC:24791]	PLA2G4E
ENSG00000119630	5.01118	3.80706	1.20411	1.25152	0.266966	0.651813	chr14	74941834	74955784	-	ENSG00000119630.12	protein_coding	KNOWN	PGF	ENSG00000119630	PGF	placental growth factor [Source:HGNC Symbol;Acc:HGNC:8893]	PGF
ENSG00000144331	2.3118	-5.15657	7.46837	1.24535	0.269039	0.655013	chr2	179441982	179861505	-	ENSG00000144331.17	protein_coding	KNOWN	ZNF385B	ENSG00000144331	ZNF385B	zinc finger protein 385B [Source:HGNC Symbol;Acc:HGNC:26332]	ZNF385B
ENSG00000164342	3.91587	1.72902	2.18685	1.24466	0.269272	0.655013	chr4	186069152	186088069	+	ENSG00000164342.11	protein_coding	KNOWN	TLR3	ENSG00000164342	TLR3	toll like receptor 3 [Source:HGNC Symbol;Acc:HGNC:11849]	TLR3
ENSG00000154734	6.1949	5.49121	0.703694	1.2434	0.269696	0.655439	chr21	26835747	26845409	-	ENSG00000154734.13	protein_coding	KNOWN	ADAMTS1	ENSG00000154734	ADAMTS1	ADAM metallopeptidase with thrombospondin type 1 motif 1 [Source:HGNC Symbol;Acc:HGNC:217]	ADAMTS1
ENSG00000253293	1.75593	-2.44344	4.19937	1.23905	0.271169	0.657646	chr7	27170591	27180261	-	ENSG00000253293.4	protein_coding	KNOWN	HOXA10	ENSG00000253293	HOXA10	homeobox A10 [Source:HGNC Symbol;Acc:HGNC:5100]	HOXA10
ENSG00000071073	7.72272	7.02525	0.697465	1.23851	0.271354	0.657646	chr2	98619106	98731126	-	ENSG00000071073.11	protein_coding	KNOWN	MGAT4A	ENSG00000071073	MGAT4A	alpha-1,3-mannosyl-glycoprotein 4-beta-N-acetylglucosaminyltransferase A [Source:HGNC Symbol;Acc:HGNC:7047]	MGAT4A
ENSG00000198408	11.4015	10.7501	0.651332	1.23662	0.271995	0.657844	chr10	101784443	101818465	-	ENSG00000198408.12	protein_coding	KNOWN	MGEA5	ENSG00000198408	OGA	O-GlcNAcase [Source:HGNC Symbol;Acc:HGNC:7056]	OGA
ENSG00000025156	6.70728	5.81279	0.894488	1.23427	0.272798	0.657865	chr6	122399546	122433119	+	ENSG00000025156.11	protein_coding	KNOWN	HSF2	ENSG00000025156	HSF2	heat shock transcription factor 2 [Source:HGNC Symbol;Acc:HGNC:5225]	HSF2
ENSG00000204209	9.19545	8.59558	0.599869	1.23241	0.273433	0.657865	chr6	33318558	33329269	-	ENSG00000204209.9	protein_coding	KNOWN	DAXX	ENSG00000204209	DAXX	death domain associated protein [Source:HGNC Symbol;Acc:HGNC:2681]	DAXX
ENSG00000196367	9.64814	9.08001	0.568128	1.23103	0.273906	0.657865	chr7	98877933	99013243	+	ENSG00000196367.11	protein_coding	KNOWN	TRRAP	ENSG00000196367	TRRAP	transformation/transcription domain associated protein [Source:HGNC Symbol;Acc:HGNC:12347]	TRRAP
ENSG00000180008	7.57067	6.87456	0.696104	1.23092	0.273942	0.657865	chr14	55027230	55049488	+	ENSG00000180008.8	protein_coding	KNOWN	SOCS4	ENSG00000180008	SOCS4	suppressor of cytokine signaling 4 [Source:HGNC Symbol;Acc:HGNC:19392]	SOCS4
ENSG00000133703	7.90692	7.35568	0.551242	1.23092	0.273944	0.657865	chr12	25204789	25250936	-	ENSG00000133703.10	protein_coding	KNOWN	KRAS	ENSG00000133703	KRAS	KRAS proto-oncogene, GTPase [Source:HGNC Symbol;Acc:HGNC:6407]	KRAS
ENSG00000090376	5.87179	5.08436	0.787426	1.22962	0.274389	0.658334	chr12	66188879	66254622	+	ENSG00000090376.7	protein_coding	KNOWN	IRAK3	ENSG00000090376	IRAK3	interleukin 1 receptor associated kinase 3 [Source:HGNC Symbol;Acc:HGNC:17020]	IRAK3
ENSG00000153922	8.45004	7.99006	0.459973	1.22782	0.275007	0.659216	chr5	98853985	98928957	-	ENSG00000153922.9	protein_coding	KNOWN	CHD1	ENSG00000153922	CHD1	chromodomain helicase DNA binding protein 1 [Source:HGNC Symbol;Acc:HGNC:1915]	CHD1
ENSG00000118217	6.80765	6.05961	0.748048	1.22564	0.275757	0.660413	chr1	161766294	161964070	+	ENSG00000118217.5	protein_coding	KNOWN	ATF6	ENSG00000118217	ATF6	activating transcription factor 6 [Source:HGNC Symbol;Acc:HGNC:791]	ATF6
ENSG00000147099	8.41148	7.95356	0.457922	1.22352	0.27649	0.66128	chrX	72329516	72573103	-	ENSG00000147099.18	protein_coding	KNOWN	HDAC8	ENSG00000147099	HDAC8	histone deacetylase 8 [Source:HGNC Symbol;Acc:HGNC:13315]	HDAC8
ENSG00000198270	6.94929	6.27895	0.670334	1.22203	0.277004	0.66128	chr12	111931282	112013185	-	ENSG00000198270.11	protein_coding	KNOWN	TMEM116	ENSG00000198270	TMEM116	transmembrane protein 116 [Source:HGNC Symbol;Acc:HGNC:25084]	TMEM116
ENSG00000078900	1.78804	-3.99561	5.78365	1.22158	0.277161	0.66128	chr1	3652520	3736201	+	ENSG00000078900.13	protein_coding	KNOWN	TP73	ENSG00000078900	TP73	tumor protein p73 [Source:HGNC Symbol;Acc:HGNC:12003]	TP73
ENSG00000198832	8.42908	7.50215	0.92693	1.22096	0.277376	0.66128	chr22	31104772	31120069	-	ENSG00000198832.9	protein_coding	KNOWN	SELM	ENSG00000198832	SELENOM	selenoprotein M [Source:HGNC Symbol;Acc:HGNC:30397]	SELENOM
ENSG00000119699	6.39666	5.65324	0.743419	1.21681	0.278816	0.662913	chr14	75958099	75982991	-	ENSG00000119699.6	protein_coding	KNOWN	TGFB3	ENSG00000119699	TGFB3	transforming growth factor beta 3 [Source:HGNC Symbol;Acc:HGNC:11769]	TGFB3
ENSG00000108219	9.10767	8.58963	0.51804	1.21601	0.279096	0.662979	chr10	80454166	80533123	+	ENSG00000108219.13	protein_coding	KNOWN	TSPAN14	ENSG00000108219	TSPAN14	tetraspanin 14 [Source:HGNC Symbol;Acc:HGNC:23303]	TSPAN14
ENSG00000137764	7.53288	6.83154	0.701346	1.21233	0.280382	0.664169	chr15	67542709	67807123	+	ENSG00000137764.18	protein_coding	KNOWN	MAP2K5	ENSG00000137764	MAP2K5	mitogen-activated protein kinase kinase 5 [Source:HGNC Symbol;Acc:HGNC:6845]	MAP2K5
ENSG00000170558	4.60385	3.28389	1.31996	1.21144	0.280694	0.664169	chr18	27950966	28177446	-	ENSG00000170558.7	protein_coding	KNOWN	CDH2	ENSG00000170558	CDH2	cadherin 2 [Source:HGNC Symbol;Acc:HGNC:1759]	CDH2
ENSG00000143768	3.11516	0.592107	2.52305	1.21123	0.280766	0.664169	chr1	225936598	225941489	-	ENSG00000143768.10	protein_coding	KNOWN	LEFTY2	ENSG00000143768	LEFTY2	left-right determination factor 2 [Source:HGNC Symbol;Acc:HGNC:3122]	LEFTY2
ENSG00000204305	7.7526	6.9497	0.802899	1.20905	0.281532	0.664169	chr6	32180968	32184324	-	ENSG00000204305.12	protein_coding	KNOWN	AGER	ENSG00000204305	AGER	advanced glycosylation end-product specific receptor [Source:HGNC Symbol;Acc:HGNC:320]	AGER
ENSG00000088256	6.57298	5.66187	0.911117	1.20749	0.28208	0.664169	chr19	3094410	3124004	+	ENSG00000088256.7	protein_coding	KNOWN	GNA11	ENSG00000088256	GNA11	G protein subunit alpha 11 [Source:HGNC Symbol;Acc:HGNC:4379]	GNA11
ENSG00000078070	8.89123	8.38764	0.503584	1.20165	0.284141	0.667731	chr3	183015218	183116075	-	ENSG00000078070.10	protein_coding	KNOWN	MCCC1	ENSG00000078070	MCCC1	methylcrotonoyl-CoA carboxylase 1 [Source:HGNC Symbol;Acc:HGNC:6936]	MCCC1
ENSG00000213281	8.65712	8.20309	0.454024	1.19872	0.285181	0.668679	chr1	114704469	114716894	-	ENSG00000213281.4	protein_coding	KNOWN	NRAS	ENSG00000213281	NRAS	NRAS proto-oncogene, GTPase [Source:HGNC Symbol;Acc:HGNC:7989]	NRAS
ENSG00000251593	1.39142	-1.10362	2.49503	1.19836	0.285306	0.668679	chr5	25909503	25911234	+	ENSG00000251593.1	processed_pseudogene	KNOWN	MSNP1	ENSG00000251593	MSNP1	moesin pseudogene 1 [Source:HGNC Symbol;Acc:HGNC:7374]	MSNP1
ENSG00000162337	6.39558	4.8711	1.52448	1.19229	0.287473	0.673156	chr11	68312609	68449275	+	ENSG00000162337.10	protein_coding	KNOWN	LRP5	ENSG00000162337	LRP5	LDL receptor related protein 5 [Source:HGNC Symbol;Acc:HGNC:6697]	LRP5
ENSG00000104419	7.62668	6.86565	0.761033	1.1891	0.288616	0.674035	chr8	133237171	133302022	-	ENSG00000104419.13	protein_coding	KNOWN	NDRG1	ENSG00000104419	NDRG1	N-myc downstream regulated 1 [Source:HGNC Symbol;Acc:HGNC:7679]	NDRG1
ENSG00000157184	7.3963	6.82956	0.566742	1.1882	0.28894	0.674137	chr1	53196429	53214197	+	ENSG00000157184.5	protein_coding	KNOWN	CPT2	ENSG00000157184	CPT2	carnitine palmitoyltransferase 2 [Source:HGNC Symbol;Acc:HGNC:2330]	CPT2
ENSG00000007933	0.761411	-1.54699	2.3084	1.18658	0.289524	0.674137	chr1	171090877	171117819	+	ENSG00000007933.11	protein_coding	KNOWN	FMO3	ENSG00000007933	FMO3	flavin containing dimethylaniline monoxygenase 3 [Source:HGNC Symbol;Acc:HGNC:3771]	FMO3
ENSG00000157873	8.99563	8.53214	0.463483	1.18625	0.28964	0.674137	chr1	2555639	2565382	+	ENSG00000157873.16	protein_coding	KNOWN	TNFRSF14	ENSG00000157873	TNFRSF14	TNF receptor superfamily member 14 [Source:HGNC Symbol;Acc:HGNC:11912]	TNFRSF14
ENSG00000243199	-0.159437	-2.83464	2.6752	1.18613	0.289684	0.674137	chr4	65573459	65574328	+	ENSG00000243199.1	processed_pseudogene	KNOWN	RP11-408P14.1	ENSG00000243199		ribosomal protein L6 (RPL6) pseudogene	AC115223.1
ENSG00000160741	9.32837	8.88086	0.447514	1.18414	0.290401	0.674506	chr1	153947669	153958625	-	ENSG00000160741.15	protein_coding	KNOWN	CRTC2	ENSG00000160741	CRTC2	CREB regulated transcription coactivator 2 [Source:HGNC Symbol;Acc:HGNC:27301]	CRTC2
ENSG00000164399	-0.884349	-5.15657	4.27222	1.18356	0.290612	0.674506	chr5	132060529	132063204	+	ENSG00000164399.4	protein_coding	KNOWN	IL3	ENSG00000164399	IL3	interleukin 3 [Source:HGNC Symbol;Acc:HGNC:6011]	IL3
ENSG00000104381	7.06651	6.30653	0.759976	1.18108	0.291508	0.675894	chr8	74321130	74488872	+	ENSG00000104381.11	protein_coding	KNOWN	GDAP1	ENSG00000104381	GDAP1	ganglioside induced differentiation associated protein 1 [Source:HGNC Symbol;Acc:HGNC:15968]	GDAP1
ENSG00000166896	4.43013	3.02462	1.40551	1.1791	0.292227	0.675894	chr12	57941541	57957269	+	ENSG00000166896.6	protein_coding	KNOWN	XRCC6BP1	ENSG00000166896	ATP23	ATP23 metallopeptidase and ATP synthase assembly factor homolog [Source:HGNC Symbol;Acc:HGNC:29452]	ATP23
ENSG00000147100	2.16939	-0.0379646	2.20736	1.17782	0.292693	0.675894	chrX	74421461	74533917	+	ENSG00000147100.8	protein_coding	KNOWN	SLC16A2	ENSG00000147100	SLC16A2	solute carrier family 16 member 2 [Source:HGNC Symbol;Acc:HGNC:10923]	SLC16A2
ENSG00000138641	8.34746	7.71346	0.634003	1.17772	0.292729	0.675894	chr4	88521048	88708542	+	ENSG00000138641.14	protein_coding	KNOWN	HERC3	ENSG00000138641	HERC3	HECT and RLD domain containing E3 ubiquitin protein ligase 3 [Source:HGNC Symbol;Acc:HGNC:4876]	HERC3
ENSG00000140009	6.76237	5.10482	1.65755	1.17696	0.293007	0.675894	chr14	64084232	64338112	-	ENSG00000140009.17	protein_coding	KNOWN	ESR2	ENSG00000140009	ESR2	estrogen receptor 2 [Source:HGNC Symbol;Acc:HGNC:3468]	ESR2
ENSG00000141448	4.90091	3.63374	1.26717	1.17534	0.293595	0.676657	chr18	22169443	22202528	+	ENSG00000141448.7	protein_coding	KNOWN	GATA6	ENSG00000141448	GATA6	GATA binding protein 6 [Source:HGNC Symbol;Acc:HGNC:4174]	GATA6
ENSG00000225830	7.12413	6.5546	0.569526	1.17427	0.293986	0.676939	chr10	49455368	49539538	-	ENSG00000225830.9	protein_coding	KNOWN	ERCC6	ENSG00000225830	ERCC6	ERCC excision repair 6, chromatin remodeling factor [Source:HGNC Symbol;Acc:HGNC:3438]	ERCC6
ENSG00000142224	1.24419	-2.02318	3.26737	1.17072	0.295285	0.676939	chr1	206798870	206842981	+	ENSG00000142224.14	protein_coding	KNOWN	IL19	ENSG00000142224	IL19	interleukin 19 [Source:HGNC Symbol;Acc:HGNC:5990]	IL19
ENSG00000155016	6.62592	5.60368	1.02225	1.17068	0.295299	0.676939	chr4	107931369	107953457	+	ENSG00000155016.16	protein_coding	KNOWN	CYP2U1	ENSG00000155016	CYP2U1	cytochrome P450 family 2 subfamily U member 1 [Source:HGNC Symbol;Acc:HGNC:20582]	CYP2U1
ENSG00000129195	2.21513	-0.048803	2.26393	1.16861	0.296061	0.676939	chr17	6444415	6451469	+	ENSG00000129195.14	protein_coding	KNOWN	FAM64A	ENSG00000129195	PIMREG	PICALM interacting mitotic regulator [Source:HGNC Symbol;Acc:HGNC:25483]	PIMREG
ENSG00000185950	6.08602	5.25672	0.829297	1.16787	0.296332	0.676939	chr13	109752698	109786568	-	ENSG00000185950.8	protein_coding	KNOWN	IRS2	ENSG00000185950	IRS2	insulin receptor substrate 2 [Source:HGNC Symbol;Acc:HGNC:6126]	IRS2
ENSG00000124151	10.5466	9.80071	0.745845	1.16701	0.296646	0.676939	chr20	47501902	47656877	+	ENSG00000124151.17	protein_coding	KNOWN	NCOA3	ENSG00000124151	NCOA3	nuclear receptor coactivator 3 [Source:HGNC Symbol;Acc:HGNC:7670]	NCOA3
ENSG00000180210	-1.26157	-4.36409	3.10252	1.16659	0.296804	0.676939	chr11	46719180	46739506	+	ENSG00000180210.13	protein_coding	KNOWN	F2	ENSG00000180210	F2	coagulation factor II, thrombin [Source:HGNC Symbol;Acc:HGNC:3535]	F2
ENSG00000171105	5.54222	4.20845	1.33377	1.16525	0.297298	0.677238	chr19	7112255	7294034	-	ENSG00000171105.12	protein_coding	KNOWN	INSR	ENSG00000171105	INSR	insulin receptor [Source:HGNC Symbol;Acc:HGNC:6091]	INSR
ENSG00000168286	7.76139	7.2697	0.49169	1.16483	0.29745	0.677238	chr16	67842082	67844195	+	ENSG00000168286.2	protein_coding	KNOWN	THAP11	ENSG00000168286	THAP11	THAP domain containing 11 [Source:HGNC Symbol;Acc:HGNC:23194]	THAP11
ENSG00000113916	1.96715	-1.9351	3.90225	1.16228	0.298392	0.678105	chr3	187721377	187745727	-	ENSG00000113916.16	protein_coding	KNOWN	BCL6	ENSG00000113916	BCL6	BCL6 transcription repressor [Source:HGNC Symbol;Acc:HGNC:1001]	BCL6
ENSG00000164104	10.1277	9.50197	0.625724	1.15395	0.301491	0.682308	chr4	173331695	173335125	-	ENSG00000164104.10	protein_coding	KNOWN	HMGB2	ENSG00000164104	HMGB2	high mobility group box 2 [Source:HGNC Symbol;Acc:HGNC:5000]	HMGB2
ENSG00000136110	-2.07221	-5.15657	3.08436	1.15073	0.302692	0.683881	chr13	52703264	52739812	-	ENSG00000136110.11	protein_coding	KNOWN	LECT1	ENSG00000136110	CNMD	chondromodulin [Source:HGNC Symbol;Acc:HGNC:17005]	CNMD
ENSG00000169375	8.62365	8.1982	0.425455	1.1507	0.302706	0.683881	chr15	75369379	75455842	-	ENSG00000169375.14	protein_coding	KNOWN	SIN3A	ENSG00000169375	SIN3A	SIN3 transcription regulator family member A [Source:HGNC Symbol;Acc:HGNC:19353]	SIN3A
ENSG00000059804	7.08119	6.24896	0.83223	1.14988	0.303012	0.683986	chr12	7919230	7936275	-	ENSG00000059804.14	protein_coding	KNOWN	SLC2A3	ENSG00000059804	SLC2A3	solute carrier family 2 member 3 [Source:HGNC Symbol;Acc:HGNC:11007]	SLC2A3
ENSG00000147082	1.33468	-0.937174	2.27185	1.14649	0.304287	0.684875	chrX	50202713	50351910	+	ENSG00000147082.16	protein_coding	KNOWN	CCNB3	ENSG00000147082	CCNB3	cyclin B3 [Source:HGNC Symbol;Acc:HGNC:18709]	CCNB3
ENSG00000135924	8.34032	7.80953	0.530789	1.14603	0.30446	0.684875	chr2	219279267	219286900	+	ENSG00000135924.14	protein_coding	KNOWN	DNAJB2	ENSG00000135924	DNAJB2	DnaJ heat shock protein family (Hsp40) member B2 [Source:HGNC Symbol;Acc:HGNC:5228]	DNAJB2
ENSG00000056736	5.00809	0.262638	4.74545	1.14241	0.305824	0.68496	chr3	53846580	53865800	+	ENSG00000056736.8	protein_coding	KNOWN	IL17RB	ENSG00000056736	IL17RB	interleukin 17 receptor B [Source:HGNC Symbol;Acc:HGNC:18015]	IL17RB
ENSG00000100453	5.2894	2.35956	2.92984	1.13889	0.307158	0.685503	chr14	24630954	24634267	-	ENSG00000100453.11	protein_coding	KNOWN	GZMB	ENSG00000100453	GZMB	granzyme B [Source:HGNC Symbol;Acc:HGNC:4709]	GZMB
ENSG00000123268	7.23284	6.74622	0.486616	1.1364	0.308103	0.686644	chr12	50763710	50821122	+	ENSG00000123268.7	protein_coding	KNOWN	ATF1	ENSG00000123268	ATF1	activating transcription factor 1 [Source:HGNC Symbol;Acc:HGNC:783]	ATF1
ENSG00000134352	9.40037	8.59678	0.803589	1.13542	0.308478	0.686899	chr5	55935095	55994993	-	ENSG00000134352.18	protein_coding	KNOWN	IL6ST	ENSG00000134352	IL6ST	interleukin 6 signal transducer [Source:HGNC Symbol;Acc:HGNC:6021]	IL6ST
ENSG00000112414	3.13008	1.42123	1.70885	1.13344	0.309232	0.687255	chr6	142301854	142446266	+	ENSG00000112414.13	protein_coding	KNOWN	GPR126	ENSG00000112414	ADGRG6	adhesion G protein-coupled receptor G6 [Source:HGNC Symbol;Acc:HGNC:13841]	ADGRG6
ENSG00000077097	9.68986	9.19712	0.492741	1.13203	0.30977	0.687255	chr3	25597905	25664907	-	ENSG00000077097.12	protein_coding	KNOWN	TOP2B	ENSG00000077097	TOP2B	DNA topoisomerase II beta [Source:HGNC Symbol;Acc:HGNC:11990]	TOP2B
ENSG00000137077	9.94328	4.5757	5.36758	1.12768	0.311436	0.689983	chr9	34709005	34710124	-	ENSG00000137077.6	protein_coding	KNOWN	CCL21	ENSG00000137077	CCL21	C-C motif chemokine ligand 21 [Source:HGNC Symbol;Acc:HGNC:10620]	CCL21
ENSG00000105383	6.13576	5.43104	0.704718	1.12225	0.313531	0.691712	chr19	51225064	51243860	+	ENSG00000105383.13	protein_coding	KNOWN	CD33	ENSG00000105383	CD33	CD33 molecule [Source:HGNC Symbol;Acc:HGNC:1659]	CD33
ENSG00000005889	9.28707	8.76659	0.520478	1.12019	0.314327	0.692215	chrX	24149173	24216255	+	ENSG00000005889.14	protein_coding	KNOWN	ZFX	ENSG00000005889	ZFX	zinc finger protein X-linked [Source:HGNC Symbol;Acc:HGNC:12869]	ZFX
ENSG00000010327	3.57467	2.21703	1.35764	1.11962	0.314548	0.692215	chr3	52495338	52524495	+	ENSG00000010327.9	protein_coding	KNOWN	STAB1	ENSG00000010327	STAB1	stabilin 1 [Source:HGNC Symbol;Acc:HGNC:18628]	STAB1
ENSG00000214827	6.5122	5.91747	0.594728	1.1177	0.315294	0.692434	chrX	155061622	155147937	-	ENSG00000214827.8	protein_coding	KNOWN	MTCP1	ENSG00000214827	MTCP1	mature T cell proliferation 1 [Source:HGNC Symbol;Acc:HGNC:7423]	MTCP1
ENSG00000100030	9.157	8.70609	0.450912	1.11218	0.317443	0.695678	chr22	21754500	21867680	-	ENSG00000100030.13	protein_coding	KNOWN	MAPK1	ENSG00000100030	MAPK1	mitogen-activated protein kinase 1 [Source:HGNC Symbol;Acc:HGNC:6871]	MAPK1
ENSG00000127511	8.34575	7.64497	0.700776	1.11124	0.317809	0.695902	chr19	16829400	16880353	+	ENSG00000127511.8	protein_coding	KNOWN	SIN3B	ENSG00000127511	SIN3B	SIN3 transcription regulator family member B [Source:HGNC Symbol;Acc:HGNC:19354]	SIN3B
ENSG00000122786	7.93178	7.33617	0.595611	1.10953	0.318478	0.69664	chr7	134744252	134970728	+	ENSG00000122786.18	protein_coding	KNOWN	CALD1	ENSG00000122786	CALD1	caldesmon 1 [Source:HGNC Symbol;Acc:HGNC:1441]	CALD1
ENSG00000140398	7.88	6.71583	1.16417	1.10887	0.318737	0.69664	chr15	75346955	75357114	+	ENSG00000140398.12	protein_coding	KNOWN	NEIL1	ENSG00000140398	NEIL1	nei like DNA glycosylase 1 [Source:HGNC Symbol;Acc:HGNC:18448]	NEIL1
ENSG00000107758	9.07089	8.60738	0.463513	1.10788	0.319125	0.69664	chr10	73436428	73496024	-	ENSG00000107758.14	protein_coding	KNOWN	PPP3CB	ENSG00000107758	PPP3CB	protein phosphatase 3 catalytic subunit beta [Source:HGNC Symbol;Acc:HGNC:9315]	PPP3CB
ENSG00000166848	9.01461	8.43477	0.579832	1.1063	0.319744	0.696662	chr16	75647786	75761872	+	ENSG00000166848.5	protein_coding	KNOWN	TERF2IP	ENSG00000166848	TERF2IP	TERF2 interacting protein [Source:HGNC Symbol;Acc:HGNC:19246]	TERF2IP
ENSG00000138685	5.95448	4.82815	1.12633	1.10522	0.320171	0.697013	chr4	122826708	122898236	+	ENSG00000138685.11	protein_coding	KNOWN	FGF2	ENSG00000138685	FGF2	fibroblast growth factor 2 [Source:HGNC Symbol;Acc:HGNC:3676]	FGF2
ENSG00000101391	6.86992	6.12017	0.749752	1.10082	0.321905	0.697903	chr20	33358839	33401561	-	ENSG00000101391.19	protein_coding	KNOWN	CDK5RAP1	ENSG00000101391	CDK5RAP1	CDK5 regulatory subunit associated protein 1 [Source:HGNC Symbol;Acc:HGNC:15880]	CDK5RAP1
ENSG00000129991	0.754243	-2.1912	2.94544	1.09908	0.322593	0.698819	chr19	55151767	55157773	-	ENSG00000129991.11	protein_coding	KNOWN	TNNI3	ENSG00000129991	TNNI3	troponin I3, cardiac type [Source:HGNC Symbol;Acc:HGNC:11947]	TNNI3
ENSG00000100906	8.61143	8.13165	0.47978	1.09601	0.32381	0.699805	chr14	35401511	35404749	-	ENSG00000100906.9	protein_coding	KNOWN	NFKBIA	ENSG00000100906	NFKBIA	NFKB inhibitor alpha [Source:HGNC Symbol;Acc:HGNC:7797]	NFKBIA
ENSG00000169271	0.332404	-2.67947	3.01188	1.09495	0.324232	0.699805	chr5	54455601	54456384	+	ENSG00000169271.2	protein_coding	KNOWN	HSPB3	ENSG00000169271	HSPB3	heat shock protein family B (small) member 3 [Source:HGNC Symbol;Acc:HGNC:5248]	HSPB3
ENSG00000261371	8.69684	8.18893	0.507909	1.09448	0.324419	0.699805	chr17	64319415	64413776	-	ENSG00000261371.4	protein_coding	KNOWN	PECAM1	ENSG00000261371	PECAM1	platelet and endothelial cell adhesion molecule 1 [Source:HGNC Symbol;Acc:HGNC:8823]	PECAM1
ENSG00000076924	8.49713	8.04848	0.448643	1.09195	0.32543	0.699805	chr19	7619525	7629565	-	ENSG00000076924.10	protein_coding	KNOWN	XAB2	ENSG00000076924	XAB2	XPA binding protein 2 [Source:HGNC Symbol;Acc:HGNC:14089]	XAB2
ENSG00000135679	10.2166	9.54609	0.670474	1.09192	0.325442	0.699805	chr12	68808172	68850686	+	ENSG00000135679.20	protein_coding	KNOWN	MDM2	ENSG00000135679	MDM2	MDM2 proto-oncogene [Source:HGNC Symbol;Acc:HGNC:6973]	MDM2
ENSG00000111732	6.6042	1.46598	5.13821	1.0881	0.32697	0.700517	chr12	8602166	8612871	-	ENSG00000111732.9	protein_coding	KNOWN	AICDA	ENSG00000111732	AICDA	activation induced cytidine deaminase [Source:HGNC Symbol;Acc:HGNC:13203]	AICDA
ENSG00000112592	5.42618	4.44873	0.977453	1.0871	0.327369	0.700517	chr6	170554302	170572870	+	ENSG00000112592.11	protein_coding	KNOWN	TBP	ENSG00000112592	TBP	TATA-box binding protein [Source:HGNC Symbol;Acc:HGNC:11588]	TBP
ENSG00000132693	-1.36241	-5.15657	3.79416	1.08366	0.328751	0.702902	chr1	159712289	159714589	-	ENSG00000132693.11	protein_coding	KNOWN	CRP	ENSG00000132693	CRP	C-reactive protein [Source:HGNC Symbol;Acc:HGNC:2367]	CRP
ENSG00000236484	5.67138	3.89784	1.77354	1.07822	0.330949	0.704068	chr1	161378707	161379358	-	ENSG00000236484.2	processed_pseudogene	KNOWN	RRM2P2	ENSG00000236484	RRM2P2	ribonucleotide reductase M2 polypeptide pseudogene 2 [Source:HGNC Symbol;Acc:HGNC:10454]	RRM2P2
ENSG00000240395	-1.78717	-4.3593	2.57212	1.07819	0.330959	0.704068	chr8	42341767	42342634	-	ENSG00000240395.1	processed_pseudogene	KNOWN	RPL5P23	ENSG00000240395	RPL5P23	ribosomal protein L5 pseudogene 23 [Source:HGNC Symbol;Acc:HGNC:36553]	RPL5P23
ENSG00000081237	7.43743	6.56245	0.874987	1.07681	0.33152	0.704246	chr1	198638671	198757283	+	ENSG00000081237.17	protein_coding	KNOWN	PTPRC	ENSG00000081237	PTPRC	protein tyrosine phosphatase receptor type C [Source:HGNC Symbol;Acc:HGNC:9666]	PTPRC
ENSG00000006652	5.88661	5.05502	0.831592	1.07428	0.332548	0.704723	chr7	112422968	112481017	+	ENSG00000006652.12	protein_coding	KNOWN	IFRD1	ENSG00000006652	IFRD1	interferon related developmental regulator 1 [Source:HGNC Symbol;Acc:HGNC:5456]	IFRD1
ENSG00000128340	9.08914	8.17249	0.916651	1.07138	0.333726	0.70624	chr22	37225261	37244448	-	ENSG00000128340.13	protein_coding	KNOWN	RAC2	ENSG00000128340	RAC2	Rac family small GTPase 2 [Source:HGNC Symbol;Acc:HGNC:9802]	RAC2
ENSG00000156738	8.00402	2.75411	5.24992	1.07054	0.334069	0.70624	chr11	60455752	60470760	+	ENSG00000156738.16	protein_coding	KNOWN	MS4A1	ENSG00000156738	MS4A1	membrane spanning 4-domains A1 [Source:HGNC Symbol;Acc:HGNC:7315]	MS4A1
ENSG00000187840	7.52999	6.76742	0.762571	1.06688	0.335568	0.708323	chr8	38030341	38060365	+	ENSG00000187840.4	protein_coding	KNOWN	EIF4EBP1	ENSG00000187840	EIF4EBP1	eukaryotic translation initiation factor 4E binding protein 1 [Source:HGNC Symbol;Acc:HGNC:3288]	EIF4EBP1
ENSG00000065559	7.17198	6.68885	0.483133	1.06624	0.335829	0.708323	chr17	12020824	12143830	+	ENSG00000065559.13	protein_coding	KNOWN	MAP2K4	ENSG00000065559	MAP2K4	mitogen-activated protein kinase kinase 4 [Source:HGNC Symbol;Acc:HGNC:6844]	MAP2K4
ENSG00000120675	8.39743	7.9466	0.450825	1.06616	0.335862	0.708323	chr13	43023203	43114224	+	ENSG00000120675.5	protein_coding	KNOWN	DNAJC15	ENSG00000120675	DNAJC15	DnaJ heat shock protein family (Hsp40) member C15 [Source:HGNC Symbol;Acc:HGNC:20325]	DNAJC15
ENSG00000016391	4.57963	3.49239	1.08724	1.06009	0.338359	0.711098	chr3	53812335	53846390	-	ENSG00000016391.9	protein_coding	KNOWN	CHDH	ENSG00000016391	CHDH	choline dehydrogenase [Source:HGNC Symbol;Acc:HGNC:24288]	CHDH
ENSG00000076984	8.30518	7.90274	0.40244	1.05968	0.338529	0.711098	chr19	7903843	7914478	+	ENSG00000076984.16	protein_coding	KNOWN	MAP2K7	ENSG00000076984	MAP2K7	mitogen-activated protein kinase kinase 7 [Source:HGNC Symbol;Acc:HGNC:6847]	MAP2K7
ENSG00000221829	6.32005	5.4223	0.897749	1.05837	0.339068	0.711098	chr9	35073835	35080016	-	ENSG00000221829.8	protein_coding	KNOWN	FANCG	ENSG00000221829	FANCG	FA complementation group G [Source:HGNC Symbol;Acc:HGNC:3588]	FANCG
ENSG00000100191	-1.71268	-5.15657	3.44389	1.05705	0.339614	0.711287	chr22	32218476	32255341	-	ENSG00000100191.5	protein_coding	KNOWN	SLC5A4	ENSG00000100191	SLC5A4	solute carrier family 5 member 4 [Source:HGNC Symbol;Acc:HGNC:11039]	SLC5A4
ENSG00000196712	8.77547	8.2948	0.480666	1.05167	0.341848	0.714572	chr17	31094927	31382116	+	ENSG00000196712.15	protein_coding	KNOWN	NF1	ENSG00000196712	NF1	neurofibromin 1 [Source:HGNC Symbol;Acc:HGNC:7765]	NF1
ENSG00000141753	8.48106	8.03357	0.447494	1.05165	0.341855	0.714572	chr17	40443461	40457731	+	ENSG00000141753.6	protein_coding	KNOWN	IGFBP4	ENSG00000141753	IGFBP4	insulin like growth factor binding protein 4 [Source:HGNC Symbol;Acc:HGNC:5473]	IGFBP4
ENSG00000003400	6.2025	5.63672	0.565779	1.05111	0.342082	0.714572	chr2	201182881	201229406	+	ENSG00000003400.13	protein_coding	KNOWN	CASP10	ENSG00000003400	CASP10	caspase 10 [Source:HGNC Symbol;Acc:HGNC:1500]	CASP10
ENSG00000078061	9.20277	8.81352	0.389248	1.04805	0.343356	0.716664	chrX	47561100	47571920	+	ENSG00000078061.11	protein_coding	KNOWN	ARAF	ENSG00000078061	ARAF	A-Raf proto-oncogene, serine/threonine kinase [Source:HGNC Symbol;Acc:HGNC:646]	ARAF
ENSG00000204390	0.847412	-2.29261	3.14002	1.0427	0.345599	0.720127	chr6	31809619	31815065	-	ENSG00000204390.9	protein_coding	KNOWN	HSPA1L	ENSG00000204390	HSPA1L	heat shock protein family A (Hsp70) member 1 like [Source:HGNC Symbol;Acc:HGNC:5234]	HSPA1L
ENSG00000101017	10.3995	9.64959	0.749932	1.04148	0.34611	0.720127	chr20	46118272	46129863	+	ENSG00000101017.12	protein_coding	KNOWN	CD40	ENSG00000101017	CD40	CD40 molecule [Source:HGNC Symbol;Acc:HGNC:11919]	CD40
ENSG00000133789	9.58362	8.7136	0.870022	1.03687	0.348055	0.721185	chr11	9664077	9752991	+	ENSG00000133789.13	protein_coding	KNOWN	SWAP70	ENSG00000133789	SWAP70	switching B cell complex subunit SWAP70 [Source:HGNC Symbol;Acc:HGNC:17070]	SWAP70
ENSG00000101972	9.86456	9.46115	0.403404	1.03529	0.348722	0.721185	chrX	123960212	124422664	+	ENSG00000101972.17	protein_coding	KNOWN	STAG2	ENSG00000101972	STAG2	stromal antigen 2 [Source:HGNC Symbol;Acc:HGNC:11355]	STAG2
ENSG00000184634	8.80126	8.27608	0.525178	1.03473	0.348961	0.721185	chrX	71118556	71142454	+	ENSG00000184634.14	protein_coding	KNOWN	MED12	ENSG00000184634	MED12	mediator complex subunit 12 [Source:HGNC Symbol;Acc:HGNC:11957]	MED12
ENSG00000104812	7.02912	6.55649	0.472623	1.03424	0.349167	0.721185	chr19	48968125	48993310	-	ENSG00000104812.13	protein_coding	KNOWN	GYS1	ENSG00000104812	GYS1	glycogen synthase 1 [Source:HGNC Symbol;Acc:HGNC:4706]	GYS1
ENSG00000187554	4.41597	2.89011	1.52586	1.03379	0.349358	0.721185	chr1	223109406	223143282	-	ENSG00000187554.10	protein_coding	KNOWN	TLR5	ENSG00000187554	TLR5	toll like receptor 5 [Source:HGNC Symbol;Acc:HGNC:11851]	TLR5
ENSG00000158715	5.05978	3.91994	1.13985	1.0284	0.351652	0.724784	chr1	205657851	205680459	-	ENSG00000158715.5	protein_coding	KNOWN	SLC45A3	ENSG00000158715	SLC45A3	solute carrier family 45 member 3 [Source:HGNC Symbol;Acc:HGNC:8642]	SLC45A3
ENSG00000099622	12.0633	11.5336	0.529729	1.0236	0.353702	0.726538	chr19	1259384	1274880	+	ENSG00000099622.12	protein_coding	KNOWN	CIRBP	ENSG00000099622	CIRBP	cold inducible RNA binding protein [Source:HGNC Symbol;Acc:HGNC:1982]	CIRBP
ENSG00000116731	9.62249	9.13422	0.488269	1.02253	0.354159	0.726538	chr1	13700198	13825079	+	ENSG00000116731.21	protein_coding	KNOWN	PRDM2	ENSG00000116731	PRDM2	PR/SET domain 2 [Source:HGNC Symbol;Acc:HGNC:9347]	PRDM2
ENSG00000145604	7.49368	6.96894	0.524739	1.02157	0.354573	0.72682	chr5	36151989	36184319	+	ENSG00000145604.14	protein_coding	KNOWN	SKP2	ENSG00000145604	SKP2	S-phase kinase associated protein 2 [Source:HGNC Symbol;Acc:HGNC:10901]	SKP2
ENSG00000177302	8.13758	7.60859	0.528989	1.01837	0.355946	0.728108	chr17	18271428	18315007	-	ENSG00000177302.13	protein_coding	KNOWN	TOP3A	ENSG00000177302	TOP3A	DNA topoisomerase III alpha [Source:HGNC Symbol;Acc:HGNC:11992]	TOP3A
ENSG00000240445	8.11027	7.71912	0.391156	1.01689	0.356585	0.728108	chr17	18670946	18672873	-	ENSG00000240445.3	processed_pseudogene	KNOWN	FOXO3B	ENSG00000240445	FOXO3B	forkhead box O3B [Source:HGNC Symbol;Acc:HGNC:3822]	FOXO3B
ENSG00000127191	8.32327	7.84591	0.477359	1.01182	0.358777	0.730976	chr9	136881912	136926607	+	ENSG00000127191.16	protein_coding	KNOWN	TRAF2	ENSG00000127191	TRAF2	TNF receptor associated factor 2 [Source:HGNC Symbol;Acc:HGNC:12032]	TRAF2
ENSG00000107798	8.83485	8.34981	0.485036	1.00863	0.360163	0.732782	chr10	89213569	89414557	-	ENSG00000107798.16	protein_coding	KNOWN	LIPA	ENSG00000107798	LIPA	lipase A, lysosomal acid type [Source:HGNC Symbol;Acc:HGNC:6617]	LIPA
ENSG00000108379	5.78296	4.39619	1.38676	0.998073	0.364779	0.738537	chr17	46762506	46833154	-	ENSG00000108379.8	protein_coding	KNOWN	WNT3	ENSG00000108379	WNT3	Wnt family member 3 [Source:HGNC Symbol;Acc:HGNC:12782]	WNT3
ENSG00000113319	5.20487	4.43826	0.766609	0.996917	0.365287	0.73862	chr5	80960672	81230156	+	ENSG00000113319.10	protein_coding	KNOWN	RASGRF2	ENSG00000113319	RASGRF2	Ras protein specific guanine nucleotide releasing factor 2 [Source:HGNC Symbol;Acc:HGNC:9876]	RASGRF2
ENSG00000197969	9.08057	8.69664	0.383924	0.994853	0.366196	0.73969	chr9	77177353	77421541	+	ENSG00000197969.10	protein_coding	KNOWN	VPS13A	ENSG00000197969	VPS13A	vacuolar protein sorting 13 homolog A [Source:HGNC Symbol;Acc:HGNC:1908]	VPS13A
ENSG00000167081	7.29835	6.86262	0.435727	0.992626	0.36718	0.73969	chr9	125747345	125967377	+	ENSG00000167081.15	protein_coding	KNOWN	PBX3	ENSG00000167081	PBX3	PBX homeobox 3 [Source:HGNC Symbol;Acc:HGNC:8634]	PBX3
ENSG00000163513	9.27102	8.73331	0.537708	0.992407	0.367276	0.73969	chr3	30606502	30694142	+	ENSG00000163513.16	protein_coding	KNOWN	TGFBR2	ENSG00000163513	TGFBR2	transforming growth factor beta receptor 2 [Source:HGNC Symbol;Acc:HGNC:11773]	TGFBR2
ENSG00000117676	7.88592	7.41036	0.47556	0.992115	0.367405	0.73969	chr1	26529761	26575030	+	ENSG00000117676.12	protein_coding	KNOWN	RPS6KA1	ENSG00000117676	RPS6KA1	ribosomal protein S6 kinase A1 [Source:HGNC Symbol;Acc:HGNC:10430]	RPS6KA1
ENSG00000169032	8.40112	8.02711	0.374015	0.991926	0.367489	0.73969	chr15	66386817	66492312	+	ENSG00000169032.8	protein_coding	KNOWN	MAP2K1	ENSG00000169032	MAP2K1	mitogen-activated protein kinase kinase 1 [Source:HGNC Symbol;Acc:HGNC:6840]	MAP2K1
ENSG00000169752	1.12195	-1.54699	2.66894	0.991682	0.367597	0.73969	chr15	75935969	76059795	-	ENSG00000169752.15	protein_coding	KNOWN	NRG4	ENSG00000169752	NRG4	neuregulin 4 [Source:HGNC Symbol;Acc:HGNC:29862]	NRG4
ENSG00000152661	7.00306	6.38045	0.622607	0.990085	0.368304	0.739786	chr6	121435692	121449727	+	ENSG00000152661.7	protein_coding	KNOWN	GJA1	ENSG00000152661	GJA1	gap junction protein alpha 1 [Source:HGNC Symbol;Acc:HGNC:4274]	GJA1
ENSG00000120889	9.14673	8.57781	0.568921	0.989998	0.368342	0.739786	chr8	23020133	23069179	-	ENSG00000120889.11	protein_coding	KNOWN	TNFRSF10B	ENSG00000120889	TNFRSF10B	TNF receptor superfamily member 10b [Source:HGNC Symbol;Acc:HGNC:11905]	TNFRSF10B
ENSG00000150457	5.28603	4.48628	0.79975	0.985216	0.370466	0.739786	chr13	20973032	21061547	-	ENSG00000150457.8	protein_coding	KNOWN	LATS2	ENSG00000150457	LATS2	large tumor suppressor kinase 2 [Source:HGNC Symbol;Acc:HGNC:6515]	LATS2
ENSG00000174640	6.30034	5.62627	0.674077	0.985059	0.370536	0.739786	chr3	133932696	134052184	-	ENSG00000174640.11	protein_coding	KNOWN	SLCO2A1	ENSG00000174640	SLCO2A1	solute carrier organic anion transporter family member 2A1 [Source:HGNC Symbol;Acc:HGNC:10955]	SLCO2A1
ENSG00000156136	6.80553	5.67116	1.13438	0.984126	0.370952	0.739786	chr4	70992538	71030914	+	ENSG00000156136.8	protein_coding	KNOWN	DCK	ENSG00000156136	DCK	deoxycytidine kinase [Source:HGNC Symbol;Acc:HGNC:2704]	DCK
ENSG00000167193	7.24536	6.54724	0.698115	0.984024	0.370997	0.739786	chr17	1420689	1463162	-	ENSG00000167193.7	protein_coding	KNOWN	CRK	ENSG00000167193	CRK	CRK proto-oncogene, adaptor protein [Source:HGNC Symbol;Acc:HGNC:2362]	CRK
ENSG00000123496	-1.01584	-5.15657	4.14073	0.983979	0.371017	0.739786	chrX	115003975	115019977	-	ENSG00000123496.6	protein_coding	KNOWN	IL13RA2	ENSG00000123496	IL13RA2	interleukin 13 receptor subunit alpha 2 [Source:HGNC Symbol;Acc:HGNC:5975]	IL13RA2
ENSG00000254093	5.98658	5.01969	0.966888	0.983195	0.371367	0.739922	chr8	10764963	10839884	-	ENSG00000254093.7	protein_coding	NOVEL	PINX1	ENSG00000254093	PINX1	PIN2 (TERF1) interacting telomerase inhibitor 1 [Source:HGNC Symbol;Acc:HGNC:30046]	PINX1
ENSG00000189056	2.05799	-1.30983	3.36781	0.980193	0.372708	0.740567	chr7	103471784	103989516	-	ENSG00000189056.12	protein_coding	KNOWN	RELN	ENSG00000189056	RELN	reelin [Source:HGNC Symbol;Acc:HGNC:9957]	RELN
ENSG00000101773	7.11867	6.46949	0.649173	0.974317	0.375345	0.742476	chr18	22798261	23026488	+	ENSG00000101773.15	protein_coding	KNOWN	RBBP8	ENSG00000101773	RBBP8	RB binding protein 8, endonuclease [Source:HGNC Symbol;Acc:HGNC:9891]	RBBP8
ENSG00000007952	-1.00807	-5.15657	4.1485	0.974201	0.375397	0.742476	chrX	100843324	100874345	-	ENSG00000007952.16	protein_coding	KNOWN	NOX1	ENSG00000007952	NOX1	NADPH oxidase 1 [Source:HGNC Symbol;Acc:HGNC:7889]	NOX1
ENSG00000151503	7.75335	7.12506	0.628287	0.973413	0.375752	0.742476	chr11	134150119	134225454	-	ENSG00000151503.11	protein_coding	KNOWN	NCAPD3	ENSG00000151503	NCAPD3	non-SMC condensin II complex subunit D3 [Source:HGNC Symbol;Acc:HGNC:28952]	NCAPD3
ENSG00000198743	8.72684	8.30251	0.424333	0.971847	0.376457	0.743312	chr21	34073570	34106260	+	ENSG00000198743.5	protein_coding	KNOWN	SLC5A3	ENSG00000198743	SLC5A3	solute carrier family 5 member 3 [Source:HGNC Symbol;Acc:HGNC:11038]	SLC5A3
ENSG00000162551	4.19109	2.0449	2.14619	0.969999	0.377291	0.743319	chr1	21509372	21578412	+	ENSG00000162551.12	protein_coding	KNOWN	ALPL	ENSG00000162551	ALPL	alkaline phosphatase, biomineralization associated [Source:HGNC Symbol;Acc:HGNC:438]	ALPL
ENSG00000169885	-1.42826	-5.15657	3.72831	0.968637	0.377908	0.743319	chr1	1914827	1917296	+	ENSG00000169885.8	protein_coding	KNOWN	CALML6	ENSG00000169885	CALML6	calmodulin like 6 [Source:HGNC Symbol;Acc:HGNC:24193]	CALML6
ENSG00000130005	5.71053	5.00005	0.710483	0.968002	0.378195	0.743319	chr19	1397084	1401570	-	ENSG00000130005.10	protein_coding	KNOWN	GAMT	ENSG00000130005	GAMT	guanidinoacetate N-methyltransferase [Source:HGNC Symbol;Acc:HGNC:4136]	GAMT
ENSG00000148346	0.0992856	-2.37928	2.47856	0.96788	0.37825	0.743319	chr9	128149071	128153455	+	ENSG00000148346.10	protein_coding	KNOWN	LCN2	ENSG00000148346	LCN2	lipocalin 2 [Source:HGNC Symbol;Acc:HGNC:6526]	LCN2
ENSG00000237264	2.83764	1.33395	1.50369	0.967467	0.378437	0.743319	chr8	81521682	81522232	-	ENSG00000237264.4	processed_pseudogene	KNOWN	FTH1P11	ENSG00000237264	FTH1P11	ferritin heavy chain 1 pseudogene 11 [Source:HGNC Symbol;Acc:HGNC:3981]	FTH1P11
ENSG00000092758	-0.58925	-5.15657	4.56732	0.966032	0.379088	0.743435	chr20	62816244	62841159	+	ENSG00000092758.14	protein_coding	KNOWN	COL9A3	ENSG00000092758	COL9A3	collagen type IX alpha 3 chain [Source:HGNC Symbol;Acc:HGNC:2219]	COL9A3
ENSG00000160633	9.8179	9.40008	0.41782	0.962917	0.380503	0.743435	chr19	5623035	5668478	+	ENSG00000160633.11	protein_coding	KNOWN	SAFB	ENSG00000160633	SAFB	scaffold attachment factor B [Source:HGNC Symbol;Acc:HGNC:10520]	SAFB
ENSG00000142867	8.66174	8.22647	0.435274	0.961103	0.381329	0.743435	chr1	85266248	85277090	-	ENSG00000142867.11	protein_coding	KNOWN	BCL10	ENSG00000142867	BCL10	BCL10 immune signaling adaptor [Source:HGNC Symbol;Acc:HGNC:989]	BCL10
ENSG00000111344	4.10045	1.3451	2.75534	0.960957	0.381396	0.743435	chr12	113098819	113136239	-	ENSG00000111344.10	protein_coding	KNOWN	RASAL1	ENSG00000111344	RASAL1	RAS protein activator like 1 [Source:HGNC Symbol;Acc:HGNC:9873]	RASAL1
ENSG00000004864	7.61905	7.04133	0.577724	0.960751	0.38149	0.743435	chr7	96120220	96322147	-	ENSG00000004864.12	protein_coding	KNOWN	SLC25A13	ENSG00000004864	SLC25A13	solute carrier family 25 member 13 [Source:HGNC Symbol;Acc:HGNC:10983]	SLC25A13
ENSG00000110395	8.03364	7.62471	0.40893	0.959513	0.382055	0.743517	chr11	119206042	119308149	+	ENSG00000110395.4	protein_coding	KNOWN	CBL	ENSG00000110395	CBL	Cbl proto-oncogene [Source:HGNC Symbol;Acc:HGNC:1541]	CBL
ENSG00000146678	0.240455	-3.03261	3.27306	0.959172	0.38221	0.743517	chr7	45888357	45893668	+	ENSG00000146678.8	protein_coding	KNOWN	IGFBP1	ENSG00000146678	IGFBP1	insulin like growth factor binding protein 1 [Source:HGNC Symbol;Acc:HGNC:5469]	IGFBP1
ENSG00000113456	6.07228	5.49741	0.574867	0.95747	0.382989	0.743597	chr5	34905264	34918989	-	ENSG00000113456.17	protein_coding	KNOWN	RAD1	ENSG00000113456	RAD1	RAD1 checkpoint DNA exonuclease [Source:HGNC Symbol;Acc:HGNC:9806]	RAD1
ENSG00000144668	4.82955	4.07127	0.758279	0.956829	0.383282	0.743597	chr3	37452115	37823514	+	ENSG00000144668.10	protein_coding	KNOWN	ITGA9	ENSG00000144668	ITGA9	integrin subunit alpha 9 [Source:HGNC Symbol;Acc:HGNC:6145]	ITGA9
ENSG00000026751	6.87878	6.36743	0.511343	0.95661	0.383382	0.743597	chr1	160739057	160754821	+	ENSG00000026751.15	protein_coding	KNOWN	SLAMF7	ENSG00000026751	SLAMF7	SLAM family member 7 [Source:HGNC Symbol;Acc:HGNC:21394]	SLAMF7
ENSG00000153162	1.8381	-0.672236	2.51033	0.954195	0.384489	0.744513	chr6	7726797	7881422	+	ENSG00000153162.8	protein_coding	KNOWN	BMP6	ENSG00000153162	BMP6	bone morphogenetic protein 6 [Source:HGNC Symbol;Acc:HGNC:1073]	BMP6
ENSG00000125458	-1.39123	-5.15657	3.76534	0.953396	0.384856	0.744513	chr17	75130225	75131795	-	ENSG00000125458.5	protein_coding	KNOWN	NT5C	ENSG00000125458	NT5C	5', 3'-nucleotidase, cytosolic [Source:HGNC Symbol;Acc:HGNC:17144]	NT5C
ENSG00000168310	7.65581	7.2557	0.400112	0.951611	0.385676	0.744513	chr4	184387713	184474580	-	ENSG00000168310.9	protein_coding	KNOWN	IRF2	ENSG00000168310	IRF2	interferon regulatory factor 2 [Source:HGNC Symbol;Acc:HGNC:6117]	IRF2
ENSG00000099250	5.71186	4.90279	0.80907	0.951181	0.385874	0.744513	chr10	33177492	33336262	-	ENSG00000099250.16	protein_coding	KNOWN	NRP1	ENSG00000099250	NRP1	neuropilin 1 [Source:HGNC Symbol;Acc:HGNC:8004]	NRP1
ENSG00000173273	7.84925	7.13979	0.709459	0.950217	0.386318	0.744513	chr8	9555914	9782346	+	ENSG00000173273.14	protein_coding	KNOWN	TNKS	ENSG00000173273	TNKS	tankyrase [Source:HGNC Symbol;Acc:HGNC:11941]	TNKS
ENSG00000102970	4.59565	0.336707	4.25895	0.950032	0.386403	0.744513	chr16	57404767	57416062	+	ENSG00000102970.9	protein_coding	KNOWN	CCL17	ENSG00000102970	CCL17	C-C motif chemokine ligand 17 [Source:HGNC Symbol;Acc:HGNC:10615]	CCL17
ENSG00000171401	-1.27761	-5.15657	3.87896	0.948614	0.387057	0.744513	chr17	41500981	41505705	-	ENSG00000171401.13	protein_coding	KNOWN	KRT13	ENSG00000171401	KRT13	keratin 13 [Source:HGNC Symbol;Acc:HGNC:6415]	KRT13
ENSG00000176194	2.46721	0.745294	1.72192	0.947138	0.387739	0.744513	chr18	12254319	12277595	+	ENSG00000176194.16	protein_coding	KNOWN	CIDEA	ENSG00000176194	CIDEA	cell death inducing DFFA like effector a [Source:HGNC Symbol;Acc:HGNC:1976]	CIDEA
ENSG00000198947	6.53558	3.90127	2.63431	0.945405	0.38854	0.744513	chrX	31097677	33339441	-	ENSG00000198947.13	protein_coding	KNOWN	DMD	ENSG00000198947	DMD	dystrophin [Source:HGNC Symbol;Acc:HGNC:2928]	DMD
ENSG00000101049	-1.056	-5.15657	4.10057	0.94292	0.389692	0.744513	chr20	43558968	43588237	+	ENSG00000101049.13	protein_coding	KNOWN	SGK2	ENSG00000101049	SGK2	serum/glucocorticoid regulated kinase 2 [Source:HGNC Symbol;Acc:HGNC:13900]	SGK2
ENSG00000064886	3.76301	1.82925	1.93377	0.942647	0.389818	0.744513	chr1	111200771	111243440	+	ENSG00000064886.12	protein_coding	KNOWN	CHI3L2	ENSG00000064886	CHI3L2	chitinase 3 like 2 [Source:HGNC Symbol;Acc:HGNC:1933]	CHI3L2
ENSG00000162365	-1.98084	-4.36409	2.38325	0.941373	0.39041	0.744513	chr1	47137435	47149741	+	ENSG00000162365.10	protein_coding	KNOWN	CYP4A22	ENSG00000162365	CYP4A22	cytochrome P450 family 4 subfamily A member 22 [Source:HGNC Symbol;Acc:HGNC:20575]	CYP4A22
ENSG00000275152	-0.895548	-5.15657	4.26102	0.940935	0.390613	0.744513	chr17	35976493	35981496	-	ENSG00000275152.3	protein_coding	KNOWN	CCL16	ENSG00000275152	CCL16	C-C motif chemokine ligand 16 [Source:HGNC Symbol;Acc:HGNC:10614]	CCL16
ENSG00000244474	-1.07593	-5.15657	4.08064	0.940112	0.390996	0.744513	chr2	233718778	233773299	+	ENSG00000244474.4	protein_coding	KNOWN	UGT1A4	ENSG00000244474	UGT1A4	UDP glucuronosyltransferase family 1 member A4 [Source:HGNC Symbol;Acc:HGNC:12536]	UGT1A4
ENSG00000173262	-1.68454	-5.15657	3.47202	0.939155	0.391441	0.744513	chr12	7812512	7891148	-	ENSG00000173262.10	protein_coding	KNOWN	SLC2A14	ENSG00000173262	SLC2A14	solute carrier family 2 member 14 [Source:HGNC Symbol;Acc:HGNC:18301]	SLC2A14
ENSG00000184349	8.27543	6.92381	1.35161	0.938622	0.39169	0.744513	chr5	107376889	107670895	-	ENSG00000184349.11	protein_coding	KNOWN	EFNA5	ENSG00000184349	EFNA5	ephrin A5 [Source:HGNC Symbol;Acc:HGNC:3225]	EFNA5
ENSG00000102871	8.24929	7.8905	0.358784	0.938272	0.391853	0.744513	chr16	67154180	67160298	-	ENSG00000102871.14	protein_coding	KNOWN	TRADD	ENSG00000102871	TRADD	TNFRSF1A associated via death domain [Source:HGNC Symbol;Acc:HGNC:12030]	TRADD
ENSG00000006712	8.12759	7.76856	0.359032	0.938061	0.391951	0.744513	chr19	39385852	39391195	-	ENSG00000006712.13	protein_coding	KNOWN	PAF1	ENSG00000006712	PAF1	PAF1 homolog, Paf1/RNA polymerase II complex component [Source:HGNC Symbol;Acc:HGNC:25459]	PAF1
ENSG00000149294	1.02258	-1.67368	2.69626	0.936659	0.392605	0.744513	chr11	112961247	113278436	+	ENSG00000149294.15	protein_coding	KNOWN	NCAM1	ENSG00000149294	NCAM1	neural cell adhesion molecule 1 [Source:HGNC Symbol;Acc:HGNC:7656]	NCAM1
ENSG00000092330	7.69336	7.25423	0.439129	0.936556	0.392653	0.744513	chr14	24239643	24242674	-	ENSG00000092330.14	protein_coding	KNOWN	TINF2	ENSG00000092330	TINF2	TERF1 interacting nuclear factor 2 [Source:HGNC Symbol;Acc:HGNC:11824]	TINF2
ENSG00000153233	-0.638932	-5.15657	4.51764	0.935205	0.393284	0.744513	chr12	70638073	70920843	-	ENSG00000153233.11	protein_coding	KNOWN	PTPRR	ENSG00000153233	PTPRR	protein tyrosine phosphatase receptor type R [Source:HGNC Symbol;Acc:HGNC:9680]	PTPRR
ENSG00000115053	11.9848	11.5171	0.467701	0.935176	0.393298	0.744513	chr2	231453531	231483641	-	ENSG00000115053.14	protein_coding	KNOWN	NCL	ENSG00000115053	NCL	nucleolin [Source:HGNC Symbol;Acc:HGNC:7667]	NCL
ENSG00000160868	2.09552	-0.465798	2.56132	0.934486	0.39362	0.744513	chr7	99756960	99784265	-	ENSG00000160868.13	protein_coding	KNOWN	CYP3A4	ENSG00000160868	CYP3A4	cytochrome P450 family 3 subfamily A member 4 [Source:HGNC Symbol;Acc:HGNC:2637]	CYP3A4
ENSG00000050748	6.32471	5.82714	0.497564	0.932818	0.394401	0.744513	chr5	180233143	180292099	-	ENSG00000050748.16	protein_coding	KNOWN	MAPK9	ENSG00000050748	MAPK9	mitogen-activated protein kinase 9 [Source:HGNC Symbol;Acc:HGNC:6886]	MAPK9
ENSG00000140853	-1.16277	-5.15657	3.9938	0.932768	0.394425	0.744513	chr16	56989485	57083531	+	ENSG00000140853.14	protein_coding	KNOWN	NLRC5	ENSG00000140853	NLRC5	NLR family CARD domain containing 5 [Source:HGNC Symbol;Acc:HGNC:29933]	NLRC5
ENSG00000132781	4.28864	3.33242	0.956216	0.932387	0.394603	0.744513	chr1	45329163	45340470	-	ENSG00000132781.16	protein_coding	KNOWN	MUTYH	ENSG00000132781	MUTYH	mutY DNA glycosylase [Source:HGNC Symbol;Acc:HGNC:7527]	MUTYH
ENSG00000108654	13.096	12.5848	0.511174	0.931312	0.395107	0.74493	chr17	64499616	64508199	-	ENSG00000108654.10	protein_coding	KNOWN	DDX5	ENSG00000108654	DDX5	DEAD-box helicase 5 [Source:HGNC Symbol;Acc:HGNC:2746]	DDX5
ENSG00000179262	8.9149	8.53388	0.381021	0.927336	0.396976	0.745498	chr19	12945855	12953642	+	ENSG00000179262.8	protein_coding	KNOWN	RAD23A	ENSG00000179262	RAD23A	RAD23 homolog A, nucleotide excision repair protein [Source:HGNC Symbol;Acc:HGNC:9812]	RAD23A
ENSG00000234608	8.30167	7.92386	0.377807	0.927025	0.397123	0.745498	chr12	111839764	111842902	-	ENSG00000234608.6	lincRNA	NOVEL	MAPKAPK5-AS1	ENSG00000234608	MAPKAPK5-AS1	MAPKAPK5 antisense RNA 1 [Source:HGNC Symbol;Acc:HGNC:24091]	MAPKAPK5-AS1
ENSG00000113658	8.4076	7.93377	0.473832	0.926572	0.397336	0.745498	chr5	136132845	136188747	+	ENSG00000113658.15	protein_coding	KNOWN	SMAD5	ENSG00000113658	SMAD5	SMAD family member 5 [Source:HGNC Symbol;Acc:HGNC:6771]	SMAD5
ENSG00000157168	1.8277	-0.937174	2.76488	0.92416	0.398474	0.745498	chr8	31639386	32767959	+	ENSG00000157168.17	protein_coding	KNOWN	NRG1	ENSG00000157168	NRG1	neuregulin 1 [Source:HGNC Symbol;Acc:HGNC:7997]	NRG1
ENSG00000251246	-0.642962	-5.15657	4.51361	0.923958	0.398569	0.745498	chr1	155063748	155086807	+	ENSG00000251246.1	protein_coding	PUTATIVE	RP11-540D14.8	ENSG00000251246		novel ephrin-A4 (EFNA4) and ephrin-A3 (EFNA3) protein	AL691442.1
ENSG00000147596	-1.34886	-5.15657	3.80771	0.923912	0.398591	0.745498	chr8	70051651	70071693	-	ENSG00000147596.3	protein_coding	KNOWN	PRDM14	ENSG00000147596	PRDM14	PR/SET domain 14 [Source:HGNC Symbol;Acc:HGNC:14001]	PRDM14
ENSG00000057663	7.68273	7.20088	0.48185	0.922087	0.399454	0.745498	chr6	106184476	106325820	-	ENSG00000057663.11	protein_coding	KNOWN	ATG5	ENSG00000057663	ATG5	autophagy related 5 [Source:HGNC Symbol;Acc:HGNC:589]	ATG5
ENSG00000151623	-1.31522	-5.15657	3.84135	0.922006	0.399492	0.745498	chr4	148078762	148444698	-	ENSG00000151623.13	protein_coding	KNOWN	NR3C2	ENSG00000151623	NR3C2	nuclear receptor subfamily 3 group C member 2 [Source:HGNC Symbol;Acc:HGNC:7979]	NR3C2
ENSG00000155561	-0.964953	-5.15657	4.19162	0.921728	0.399624	0.745498	chr7	135557919	135648757	+	ENSG00000155561.13	protein_coding	KNOWN	NUP205	ENSG00000155561	NUP205	nucleoporin 205 [Source:HGNC Symbol;Acc:HGNC:18658]	NUP205
ENSG00000034152	8.33912	7.6891	0.65002	0.921657	0.399657	0.745498	chr17	21284672	21315240	+	ENSG00000034152.17	protein_coding	KNOWN	MAP2K3	ENSG00000034152	MAP2K3	mitogen-activated protein kinase kinase 3 [Source:HGNC Symbol;Acc:HGNC:6843]	MAP2K3
ENSG00000117601	-1.22736	-5.15657	3.9292	0.91803	0.401378	0.745929	chr1	173903804	173917378	-	ENSG00000117601.12	protein_coding	KNOWN	SERPINC1	ENSG00000117601	SERPINC1	serpin family C member 1 [Source:HGNC Symbol;Acc:HGNC:775]	SERPINC1
ENSG00000118197	8.97013	8.58545	0.384683	0.917815	0.40148	0.745929	chr1	200623896	200669969	-	ENSG00000118197.12	protein_coding	KNOWN	DDX59	ENSG00000118197	DDX59	DEAD-box helicase 59 [Source:HGNC Symbol;Acc:HGNC:25360]	DDX59
ENSG00000107201	7.58101	6.8329	0.748108	0.917227	0.401759	0.745929	chr9	32455705	32526324	-	ENSG00000107201.8	protein_coding	KNOWN	DDX58	ENSG00000107201	DDX58	DExD/H-box helicase 58 [Source:HGNC Symbol;Acc:HGNC:19102]	DDX58
ENSG00000162889	5.41975	4.73763	0.68212	0.916989	0.401872	0.745929	chr1	206684944	206734283	+	ENSG00000162889.9	protein_coding	KNOWN	MAPKAPK2	ENSG00000162889	MAPKAPK2	MAPK activated protein kinase 2 [Source:HGNC Symbol;Acc:HGNC:6887]	MAPKAPK2
ENSG00000071564	9.29844	8.41943	0.879009	0.916287	0.402206	0.746023	chr19	1609290	1652605	-	ENSG00000071564.13	protein_coding	KNOWN	TCF3	ENSG00000071564	TCF3	transcription factor 3 [Source:HGNC Symbol;Acc:HGNC:11633]	TCF3
ENSG00000158773	8.11209	7.42326	0.68883	0.912838	0.40385	0.747492	chr1	161039251	161045977	-	ENSG00000158773.13	protein_coding	KNOWN	USF1	ENSG00000158773	USF1	upstream transcription factor 1 [Source:HGNC Symbol;Acc:HGNC:12593]	USF1
ENSG00000147065	10.9594	10.4816	0.477766	0.912199	0.404155	0.747531	chrX	65588377	65741931	+	ENSG00000147065.15	protein_coding	KNOWN	MSN	ENSG00000147065	MSN	moesin [Source:HGNC Symbol;Acc:HGNC:7373]	MSN
ENSG00000128607	7.63222	7.10211	0.530109	0.90959	0.405403	0.748288	chr7	130070510	130135720	+	ENSG00000128607.12	protein_coding	KNOWN	KLHDC10	ENSG00000128607	KLHDC10	kelch domain containing 10 [Source:HGNC Symbol;Acc:HGNC:22194]	KLHDC10
ENSG00000197110	-1.68946	-5.15657	3.46711	0.909559	0.405418	0.748288	chr19	39243553	39245129	-	ENSG00000197110.7	protein_coding	KNOWN	IFNL3	ENSG00000197110	IFNL3	interferon lambda 3 [Source:HGNC Symbol;Acc:HGNC:18365]	IFNL3
ENSG00000137204	-1.70787	-5.15657	3.4487	0.908582	0.405886	0.748471	chr6	43295694	43305538	+	ENSG00000137204.13	protein_coding	KNOWN	SLC22A7	ENSG00000137204	SLC22A7	solute carrier family 22 member 7 [Source:HGNC Symbol;Acc:HGNC:10971]	SLC22A7
ENSG00000125869	2.38096	-0.190462	2.57142	0.907573	0.40637	0.748471	chr20	9514358	9530524	+	ENSG00000125869.8	protein_coding	KNOWN	LAMP5	ENSG00000125869	LAMP5	lysosomal associated membrane protein family member 5 [Source:HGNC Symbol;Acc:HGNC:16097]	LAMP5
ENSG00000125482	6.99789	6.54371	0.454186	0.906122	0.407066	0.748706	chr9	132375548	132406851	-	ENSG00000125482.11	protein_coding	KNOWN	TTF1	ENSG00000125482	TTF1	transcription termination factor 1 [Source:HGNC Symbol;Acc:HGNC:12397]	TTF1
ENSG00000165197	-1.27518	-5.15657	3.88139	0.905134	0.407541	0.749056	chrX	15345591	15384376	-	ENSG00000165197.4	protein_coding	KNOWN	FIGF	ENSG00000165197	VEGFD	vascular endothelial growth factor D [Source:HGNC Symbol;Acc:HGNC:3708]	VEGFD
ENSG00000179934	1.67349	-0.975598	2.64909	0.90058	0.409735	0.752564	chr3	39329706	39333511	+	ENSG00000179934.6	protein_coding	KNOWN	CCR8	ENSG00000179934	CCR8	C-C motif chemokine receptor 8 [Source:HGNC Symbol;Acc:HGNC:1609]	CCR8
ENSG00000267080	7.47392	6.82859	0.645329	0.898831	0.410581	0.753066	chr17	44175973	44186717	-	ENSG00000267080.4	antisense	NOVEL	ASB16-AS1	ENSG00000267080	ASB16-AS1	ASB16 antisense RNA 1 [Source:HGNC Symbol;Acc:HGNC:25442]	ASB16-AS1
ENSG00000115760	9.92815	9.58019	0.347958	0.897815	0.411072	0.753442	chr2	32357028	32618899	+	ENSG00000115760.12	protein_coding	KNOWN	BIRC6	ENSG00000115760	BIRC6	baculoviral IAP repeat containing 6 [Source:HGNC Symbol;Acc:HGNC:13516]	BIRC6
ENSG00000112115	-1.43094	-5.15657	3.72563	0.896832	0.411549	0.753689	chr6	52186387	52190638	+	ENSG00000112115.5	protein_coding	KNOWN	IL17A	ENSG00000112115	IL17A	interleukin 17A [Source:HGNC Symbol;Acc:HGNC:5981]	IL17A
ENSG00000100197	0.886383	-5.15657	6.04295	0.896354	0.41178	0.753689	chr22	42126499	42130906	-	ENSG00000100197.19	protein_coding	KNOWN	CYP2D6	ENSG00000100197	CYP2D6	cytochrome P450 family 2 subfamily D member 6 [Source:HGNC Symbol;Acc:HGNC:2625]	CYP2D6
ENSG00000183762	6.01759	4.72599	1.2916	0.895612	0.41214	0.753824	chr22	29073078	29168333	+	ENSG00000183762.11	protein_coding	KNOWN	KREMEN1	ENSG00000183762	KREMEN1	kringle containing transmembrane protein 1 [Source:HGNC Symbol;Acc:HGNC:17550]	KREMEN1
ENSG00000168685	7.01095	5.42072	1.59023	0.893882	0.41298	0.754644	chr5	35852695	35879603	+	ENSG00000168685.13	protein_coding	KNOWN	IL7R	ENSG00000168685	IL7R	interleukin 7 receptor [Source:HGNC Symbol;Acc:HGNC:6024]	IL7R
ENSG00000134443	0.725795	-1.77248	2.49827	0.891418	0.414179	0.755641	chr18	59220168	59230774	+	ENSG00000134443.8	protein_coding	KNOWN	GRP	ENSG00000134443	GRP	gastrin releasing peptide [Source:HGNC Symbol;Acc:HGNC:4605]	GRP
ENSG00000111276	9.21366	8.74141	0.47225	0.890617	0.414569	0.755641	chr12	12715058	12722371	+	ENSG00000111276.9	protein_coding	KNOWN	CDKN1B	ENSG00000111276	CDKN1B	cyclin dependent kinase inhibitor 1B [Source:HGNC Symbol;Acc:HGNC:1785]	CDKN1B
ENSG00000196954	7.73977	7.28525	0.454527	0.888211	0.415743	0.757128	chr11	104942866	104969436	-	ENSG00000196954.11	protein_coding	KNOWN	CASP4	ENSG00000196954	CASP4	caspase 4 [Source:HGNC Symbol;Acc:HGNC:1505]	CASP4
ENSG00000075461	-1.75091	-5.15657	3.40566	0.88728	0.416198	0.757128	chr17	66964910	67033398	+	ENSG00000075461.5	protein_coding	KNOWN	CACNG4	ENSG00000075461	CACNG4	calcium voltage-gated channel auxiliary subunit gamma 4 [Source:HGNC Symbol;Acc:HGNC:1408]	CACNG4
ENSG00000135604	6.20332	5.70883	0.494491	0.887178	0.416248	0.757128	chr6	144150526	144188370	+	ENSG00000135604.9	protein_coding	KNOWN	STX11	ENSG00000135604	STX11	syntaxin 11 [Source:HGNC Symbol;Acc:HGNC:11429]	STX11
ENSG00000171860	6.60658	6.08863	0.51795	0.884917	0.417354	0.757333	chr12	8058302	8066471	-	ENSG00000171860.4	protein_coding	KNOWN	C3AR1	ENSG00000171860	C3AR1	complement C3a receptor 1 [Source:HGNC Symbol;Acc:HGNC:1319]	C3AR1
ENSG00000132386	9.1794	8.7538	0.425599	0.884876	0.417374	0.757333	chr17	1761959	1777574	+	ENSG00000132386.9	protein_coding	KNOWN	SERPINF1	ENSG00000132386	SERPINF1	serpin family F member 1 [Source:HGNC Symbol;Acc:HGNC:8824]	SERPINF1
ENSG00000204248	0.529068	-1.39088	1.91995	0.884597	0.417511	0.757333	chr6	33162681	33192499	-	ENSG00000204248.9	protein_coding	KNOWN	COL11A2	ENSG00000204248	COL11A2	collagen type XI alpha 2 chain [Source:HGNC Symbol;Acc:HGNC:2187]	COL11A2
ENSG00000173530	6.72658	6.18793	0.538646	0.883203	0.418195	0.75805	chr8	23135588	23164030	-	ENSG00000173530.5	protein_coding	KNOWN	TNFRSF10D	ENSG00000173530	TNFRSF10D	TNF receptor superfamily member 10d [Source:HGNC Symbol;Acc:HGNC:11907]	TNFRSF10D
ENSG00000089505	2.02998	-1.11019	3.14017	0.88228	0.418648	0.758349	chr16	66566393	66579137	+	ENSG00000089505.16	protein_coding	KNOWN	CMTM1	ENSG00000089505	CMTM1	CKLF like MARVEL transmembrane domain containing 1 [Source:HGNC Symbol;Acc:HGNC:19172]	CMTM1
ENSG00000169248	-1.56599	-5.15657	3.59058	0.878978	0.420272	0.759065	chr4	76033682	76041415	-	ENSG00000169248.11	protein_coding	KNOWN	CXCL11	ENSG00000169248	CXCL11	C-X-C motif chemokine ligand 11 [Source:HGNC Symbol;Acc:HGNC:10638]	CXCL11
ENSG00000114738	5.72316	5.11094	0.612215	0.877489	0.421006	0.759065	chr3	50611520	50649297	+	ENSG00000114738.9	protein_coding	KNOWN	MAPKAPK3	ENSG00000114738	MAPKAPK3	MAPK activated protein kinase 3 [Source:HGNC Symbol;Acc:HGNC:6888]	MAPKAPK3
ENSG00000175356	3.22427	1.5209	1.70337	0.877487	0.421007	0.759065	chr11	9020391	9138114	-	ENSG00000175356.11	protein_coding	KNOWN	SCUBE2	ENSG00000175356	SCUBE2	signal peptide, CUB domain and EGF like domain containing 2 [Source:HGNC Symbol;Acc:HGNC:30425]	SCUBE2
ENSG00000053747	2.8774	-0.0190893	2.89649	0.87681	0.421341	0.759065	chr18	23689443	23955066	+	ENSG00000053747.14	protein_coding	KNOWN	LAMA3	ENSG00000053747	LAMA3	laminin subunit alpha 3 [Source:HGNC Symbol;Acc:HGNC:6483]	LAMA3
ENSG00000241635	-0.984096	-5.15657	4.17247	0.876792	0.42135	0.759065	chr2	233760248	233773299	+	ENSG00000241635.6	protein_coding	KNOWN	UGT1A1	ENSG00000241635	UGT1A1	UDP glucuronosyltransferase family 1 member A1 [Source:HGNC Symbol;Acc:HGNC:12530]	UGT1A1
ENSG00000102962	6.26557	4.94051	1.32506	0.874104	0.422678	0.760937	chr16	57358772	57366190	+	ENSG00000102962.4	protein_coding	KNOWN	CCL22	ENSG00000102962	CCL22	C-C motif chemokine ligand 22 [Source:HGNC Symbol;Acc:HGNC:10621]	CCL22
ENSG00000182185	8.78333	8.43029	0.353041	0.869729	0.424848	0.762412	chr14	67819779	68730218	+	ENSG00000182185.17	protein_coding	KNOWN	RAD51B	ENSG00000182185	RAD51B	RAD51 paralog B [Source:HGNC Symbol;Acc:HGNC:9822]	RAD51B
ENSG00000244405	6.55899	5.85331	0.705679	0.868711	0.425353	0.762412	chr3	186046308	186110318	-	ENSG00000244405.6	protein_coding	KNOWN	ETV5	ENSG00000244405	ETV5	ETS variant 5 [Source:HGNC Symbol;Acc:HGNC:3494]	ETV5
ENSG00000104415	5.47909	4.53878	0.940309	0.868043	0.425686	0.762412	chr8	133191039	133230344	+	ENSG00000104415.12	protein_coding	KNOWN	WISP1	ENSG00000104415	CCN4	cellular communication network factor 4 [Source:HGNC Symbol;Acc:HGNC:12769]	CCN4
ENSG00000118972	0.834879	-1.50926	2.34414	0.864564	0.427419	0.763577	chr12	4368227	4379728	-	ENSG00000118972.1	protein_coding	KNOWN	FGF23	ENSG00000118972	FGF23	fibroblast growth factor 23 [Source:HGNC Symbol;Acc:HGNC:3680]	FGF23
ENSG00000142627	5.26556	4.418	0.84756	0.863716	0.427843	0.763577	chr1	16124337	16156087	-	ENSG00000142627.12	protein_coding	KNOWN	EPHA2	ENSG00000142627	EPHA2	EPH receptor A2 [Source:HGNC Symbol;Acc:HGNC:3386]	EPHA2
ENSG00000132780	10.1649	9.77419	0.390764	0.862714	0.428344	0.763577	chr1	45583846	45618904	+	ENSG00000132780.15	protein_coding	KNOWN	NASP	ENSG00000132780	NASP	nuclear autoantigenic sperm protein [Source:HGNC Symbol;Acc:HGNC:7644]	NASP
ENSG00000266412	8.22641	7.65051	0.575898	0.861675	0.428863	0.763577	chr10	46005088	46030714	-	ENSG00000266412.4	protein_coding	KNOWN	NCOA4	ENSG00000266412	NCOA4	nuclear receptor coactivator 4 [Source:HGNC Symbol;Acc:HGNC:7671]	NCOA4
ENSG00000047936	2.76683	1.51273	1.2541	0.861227	0.429087	0.763577	chr6	117288300	117425855	-	ENSG00000047936.9	protein_coding	KNOWN	ROS1	ENSG00000047936	ROS1	ROS proto-oncogene 1, receptor tyrosine kinase [Source:HGNC Symbol;Acc:HGNC:10261]	ROS1
ENSG00000181790	4.37976	3.37635	1.00341	0.860606	0.429398	0.763577	chr8	142449430	142545009	+	ENSG00000181790.9	protein_coding	KNOWN	BAI1	ENSG00000181790	ADGRB1	adhesion G protein-coupled receptor B1 [Source:HGNC Symbol;Acc:HGNC:943]	ADGRB1
ENSG00000163050	8.07657	7.60511	0.471462	0.860089	0.429657	0.763577	chr1	226897536	226987545	+	ENSG00000163050.15	protein_coding	KNOWN	ADCK3	ENSG00000163050	COQ8A	coenzyme Q8A [Source:HGNC Symbol;Acc:HGNC:16812]	COQ8A
ENSG00000100485	8.73236	8.39743	0.334934	0.856098	0.431661	0.765587	chr14	50117120	50231558	-	ENSG00000100485.10	protein_coding	KNOWN	SOS2	ENSG00000100485	SOS2	SOS Ras/Rho guanine nucleotide exchange factor 2 [Source:HGNC Symbol;Acc:HGNC:11188]	SOS2
ENSG00000197548	7.09698	6.7015	0.395475	0.853615	0.432911	0.767078	chr3	11272309	11557665	+	ENSG00000197548.11	protein_coding	KNOWN	ATG7	ENSG00000197548	ATG7	autophagy related 7 [Source:HGNC Symbol;Acc:HGNC:16935]	ATG7
ENSG00000169372	5.88113	5.4103	0.470831	0.852574	0.433436	0.767078	chr12	93677375	93894840	+	ENSG00000169372.11	protein_coding	KNOWN	CRADD	ENSG00000169372	CRADD	CASP2 and RIPK1 domain containing adaptor with death domain [Source:HGNC Symbol;Acc:HGNC:2340]	CRADD
ENSG00000286169	3.67893	1.90731	1.77162	0.852116	0.433667	0.767078	NA	NA	NA	NA	NA	NA	NA	NA	NA	NA	NA	NA
ENSG00000124440	2.41474	-0.108212	2.52295	0.850085	0.434693	0.768377	chr19	46297046	46343433	+	ENSG00000124440.14	protein_coding	KNOWN	HIF3A	ENSG00000124440	HIF3A	hypoxia inducible factor 3 subunit alpha [Source:HGNC Symbol;Acc:HGNC:15825]	HIF3A
ENSG00000048462	6.54734	5.14798	1.39936	0.848278	0.435607	0.769476	chr16	11965107	11968068	+	ENSG00000048462.9	protein_coding	KNOWN	TNFRSF17	ENSG00000048462	TNFRSF17	TNF receptor superfamily member 17 [Source:HGNC Symbol;Acc:HGNC:11913]	TNFRSF17
ENSG00000105486	8.35454	7.92129	0.433253	0.84634	0.43659	0.770693	chr19	48115445	48170603	-	ENSG00000105486.12	protein_coding	KNOWN	LIG1	ENSG00000105486	LIG1	DNA ligase 1 [Source:HGNC Symbol;Acc:HGNC:6598]	LIG1
ENSG00000133961	8.10137	7.70783	0.393541	0.841396	0.439104	0.773057	chr14	73275107	73463642	-	ENSG00000133961.18	protein_coding	KNOWN	NUMB	ENSG00000133961	NUMB	NUMB endocytic adaptor protein [Source:HGNC Symbol;Acc:HGNC:8060]	NUMB
ENSG00000105825	6.21658	5.19242	1.02417	0.840241	0.439693	0.773577	chr7	93885397	93890991	-	ENSG00000105825.10	protein_coding	KNOWN	TFPI2	ENSG00000105825	TFPI2	tissue factor pathway inhibitor 2 [Source:HGNC Symbol;Acc:HGNC:11761]	TFPI2
ENSG00000145824	6.73257	1.88571	4.84686	0.837802	0.440938	0.774443	chr5	135570679	135579279	-	ENSG00000145824.11	protein_coding	KNOWN	CXCL14	ENSG00000145824	CXCL14	C-X-C motif chemokine ligand 14 [Source:HGNC Symbol;Acc:HGNC:10640]	CXCL14
ENSG00000146676	-1.91081	-5.15657	3.24576	0.835977	0.441871	0.774443	chr7	44876293	44885361	-	ENSG00000146676.6	protein_coding	KNOWN	PURB	ENSG00000146676	PURB	purine rich element binding protein B [Source:HGNC Symbol;Acc:HGNC:9702]	PURB
ENSG00000138079	-2.53228	-5.15657	2.62429	0.835295	0.442221	0.774443	chr2	44275458	44321494	+	ENSG00000138079.12	protein_coding	KNOWN	SLC3A1	ENSG00000138079	SLC3A1	solute carrier family 3 member 1 [Source:HGNC Symbol;Acc:HGNC:11025]	SLC3A1
ENSG00000139318	7.0314	6.44205	0.589355	0.835269	0.442234	0.774443	chr12	89347232	89353271	-	ENSG00000139318.7	protein_coding	KNOWN	DUSP6	ENSG00000139318	DUSP6	dual specificity phosphatase 6 [Source:HGNC Symbol;Acc:HGNC:3072]	DUSP6
ENSG00000115461	8.85748	8.50841	0.349073	0.83357	0.443105	0.77479	chr2	216672105	216695525	-	ENSG00000115461.4	protein_coding	KNOWN	IGFBP5	ENSG00000115461	IGFBP5	insulin like growth factor binding protein 5 [Source:HGNC Symbol;Acc:HGNC:5474]	IGFBP5
ENSG00000077150	8.7696	8.42301	0.346587	0.830572	0.444645	0.77479	chr10	102394110	102402529	+	ENSG00000077150.16	protein_coding	KNOWN	NFKB2	ENSG00000077150	NFKB2	nuclear factor kappa B subunit 2 [Source:HGNC Symbol;Acc:HGNC:7795]	NFKB2
ENSG00000283321	9.03827	8.19912	0.839155	0.829864	0.44501	0.77479	NA	NA	NA	NA	NA	NA	NA	NA	NA	NA	NA	NA
ENSG00000269469	1.13473	-5.15657	6.2913	0.828073	0.445932	0.77479	chr19	49462752	49486231	+	ENSG00000269469.1	protein_coding	NOVEL	CTD-3148I10.9	ENSG00000269469		novel protein	AC010619.1
ENSG00000103064	7.31557	6.81271	0.502858	0.827442	0.446258	0.77479	chr16	68264516	68301823	+	ENSG00000103064.12	protein_coding	KNOWN	SLC7A6	ENSG00000103064	SLC7A6	solute carrier family 7 member 6 [Source:HGNC Symbol;Acc:HGNC:11064]	SLC7A6
ENSG00000196591	3.89936	2.94211	0.957251	0.826433	0.446779	0.77479	chr6	113933028	114011308	-	ENSG00000196591.10	protein_coding	KNOWN	HDAC2	ENSG00000196591	HDAC2	histone deacetylase 2 [Source:HGNC Symbol;Acc:HGNC:4853]	HDAC2
ENSG00000215021	10.398	9.99786	0.400104	0.826216	0.44689	0.77479	chr12	6965327	6970825	-	ENSG00000215021.7	protein_coding	KNOWN	PHB2	ENSG00000215021	PHB2	prohibitin 2 [Source:HGNC Symbol;Acc:HGNC:30306]	PHB2
ENSG00000126456	9.1963	8.80922	0.387084	0.826045	0.446979	0.77479	chr19	49659569	49665875	-	ENSG00000126456.14	protein_coding	KNOWN	IRF3	ENSG00000126456	IRF3	interferon regulatory factor 3 [Source:HGNC Symbol;Acc:HGNC:6118]	IRF3
ENSG00000100170	0.0420057	-2.37928	2.42128	0.825494	0.447264	0.77479	chr22	32043032	32113029	+	ENSG00000100170.8	protein_coding	KNOWN	SLC5A1	ENSG00000100170	SLC5A1	solute carrier family 5 member 1 [Source:HGNC Symbol;Acc:HGNC:11036]	SLC5A1
ENSG00000108055	8.72317	8.39762	0.325547	0.82548	0.447271	0.77479	chr10	110567691	110604636	+	ENSG00000108055.9	protein_coding	KNOWN	SMC3	ENSG00000108055	SMC3	structural maintenance of chromosomes 3 [Source:HGNC Symbol;Acc:HGNC:2468]	SMC3
ENSG00000172680	-0.694203	-4.36409	3.66989	0.822793	0.448661	0.77479	chr8	56112942	56113982	-	ENSG00000172680.1	protein_coding	KNOWN	MOS	ENSG00000172680	MOS	MOS proto-oncogene, serine/threonine kinase [Source:HGNC Symbol;Acc:HGNC:7199]	MOS
ENSG00000064933	6.02925	4.98431	1.04493	0.822295	0.448919	0.77479	chr2	189784085	189877629	+	ENSG00000064933.15	protein_coding	KNOWN	PMS1	ENSG00000064933	PMS1	PMS1 homolog 1, mismatch repair system component [Source:HGNC Symbol;Acc:HGNC:9121]	PMS1
ENSG00000075290	1.32145	-1.75936	3.08081	0.817415	0.451453	0.777409	chr10	100463041	100483744	+	ENSG00000075290.7	protein_coding	KNOWN	WNT8B	ENSG00000075290	WNT8B	Wnt family member 8B [Source:HGNC Symbol;Acc:HGNC:12789]	WNT8B
ENSG00000138675	0.511312	-1.49111	2.00242	0.816837	0.451754	0.777409	chr4	80266599	80336680	+	ENSG00000138675.15	protein_coding	KNOWN	FGF5	ENSG00000138675	FGF5	fibroblast growth factor 5 [Source:HGNC Symbol;Acc:HGNC:3683]	FGF5
ENSG00000223572	0.438934	-1.6859	2.12483	0.815963	0.452209	0.777409	chr15	43692886	43699222	+	ENSG00000223572.8	protein_coding	KNOWN	CKMT1A	ENSG00000223572	CKMT1A	creatine kinase, mitochondrial 1A [Source:HGNC Symbol;Acc:HGNC:31736]	CKMT1A
ENSG00000103671	7.02287	6.54335	0.479525	0.81452	0.452961	0.778195	chr15	64387748	64455303	+	ENSG00000103671.8	protein_coding	KNOWN	TRIP4	ENSG00000103671	TRIP4	thyroid hormone receptor interactor 4 [Source:HGNC Symbol;Acc:HGNC:12310]	TRIP4
ENSG00000139187	7.41763	6.35715	1.06049	0.808279	0.456226	0.781032	chr12	8950044	9010760	+	ENSG00000139187.8	protein_coding	KNOWN	KLRG1	ENSG00000139187	KLRG1	killer cell lectin like receptor G1 [Source:HGNC Symbol;Acc:HGNC:6380]	KLRG1
ENSG00000112242	8.1504	7.80006	0.350342	0.802609	0.459206	0.785336	chr6	20401906	20493715	+	ENSG00000112242.13	protein_coding	KNOWN	E2F3	ENSG00000112242	E2F3	E2F transcription factor 3 [Source:HGNC Symbol;Acc:HGNC:3115]	E2F3
ENSG00000184937	-0.737038	-2.89479	2.15775	0.801388	0.459851	0.785926	chr11	32387775	32435630	-	ENSG00000184937.11	protein_coding	KNOWN	WT1	ENSG00000184937	WT1	WT1 transcription factor [Source:HGNC Symbol;Acc:HGNC:12796]	WT1
ENSG00000164053	5.4347	4.85122	0.58348	0.795837	0.462786	0.788384	chr3	48446710	48465716	+	ENSG00000164053.16	protein_coding	KNOWN	ATRIP	ENSG00000164053	ATRIP	ATR interacting protein [Source:HGNC Symbol;Acc:HGNC:33499]	ATRIP
ENSG00000079387	7.07103	6.72296	0.348071	0.79335	0.464106	0.789446	chr12	48042898	48106308	-	ENSG00000079387.12	protein_coding	KNOWN	SENP1	ENSG00000079387	SENP1	SUMO specific peptidase 1 [Source:HGNC Symbol;Acc:HGNC:17927]	SENP1
ENSG00000217555	7.96559	7.46625	0.499341	0.792349	0.464638	0.789446	chr16	66552563	66566251	+	ENSG00000217555.11	protein_coding	KNOWN	CKLF	ENSG00000217555	CKLF	chemokine like factor [Source:HGNC Symbol;Acc:HGNC:13253]	CKLF
ENSG00000177731	8.71993	8.43097	0.288961	0.791838	0.464909	0.789446	chr17	18244836	18258916	-	ENSG00000177731.14	protein_coding	KNOWN	FLII	ENSG00000177731	FLII	FLII actin remodeling protein [Source:HGNC Symbol;Acc:HGNC:3750]	FLII
ENSG00000226145	-2.27515	-5.15657	2.88142	0.789014	0.466413	0.790979	chr17	16817983	16822579	-	ENSG00000226145.6	transcribed_unprocessed_pseudogene	KNOWN	KRT16P6	ENSG00000226145	KRT16P6	keratin 16 pseudogene 6 [Source:HGNC Symbol;Acc:HGNC:50719]	KRT16P6
ENSG00000092208	6.98553	6.57971	0.405823	0.787952	0.46698	0.79143	chr14	39114223	39136973	+	ENSG00000092208.15	protein_coding	KNOWN	GEMIN2	ENSG00000092208	GEMIN2	gem nuclear organelle associated protein 2 [Source:HGNC Symbol;Acc:HGNC:10884]	GEMIN2
ENSG00000198721	7.86401	7.47032	0.393689	0.784235	0.468966	0.792754	chr6	4115689	4135597	-	ENSG00000198721.11	protein_coding	KNOWN	ECI2	ENSG00000198721	ECI2	enoyl-CoA delta isomerase 2 [Source:HGNC Symbol;Acc:HGNC:14601]	ECI2
ENSG00000130768	1.41466	-0.713721	2.12839	0.778975	0.471788	0.795481	chr1	27934993	27959157	+	ENSG00000130768.13	protein_coding	KNOWN	SMPDL3B	ENSG00000130768	SMPDL3B	sphingomyelin phosphodiesterase acid like 3B [Source:HGNC Symbol;Acc:HGNC:21416]	SMPDL3B
ENSG00000165841	-2.44393	-5.15657	2.71264	0.776351	0.473201	0.797352	chr10	94762624	94853260	+	ENSG00000165841.8	protein_coding	KNOWN	CYP2C19	ENSG00000165841	CYP2C19	cytochrome P450 family 2 subfamily C member 19 [Source:HGNC Symbol;Acc:HGNC:2621]	CYP2C19
ENSG00000205560	2.2649	-5.15657	7.42146	0.775111	0.473869	0.797408	chr22	50568861	50578465	-	ENSG00000205560.11	protein_coding	KNOWN	CPT1B	ENSG00000205560	CPT1B	carnitine palmitoyltransferase 1B [Source:HGNC Symbol;Acc:HGNC:2329]	CPT1B
ENSG00000156006	-2.24117	-5.15657	2.9154	0.773208	0.474896	0.797408	chr8	18391245	18401218	+	ENSG00000156006.4	protein_coding	KNOWN	NAT2	ENSG00000156006	NAT2	N-acetyltransferase 2 [Source:HGNC Symbol;Acc:HGNC:7646]	NAT2
ENSG00000143772	10.1404	9.40438	0.736026	0.773005	0.475006	0.797408	chr1	226631690	226739323	-	ENSG00000143772.8	protein_coding	KNOWN	ITPKB	ENSG00000143772	ITPKB	inositol-trisphosphate 3-kinase B [Source:HGNC Symbol;Acc:HGNC:6179]	ITPKB
ENSG00000111537	3.65457	1.67125	1.98332	0.772078	0.475507	0.797408	chr12	68154768	68159747	-	ENSG00000111537.4	protein_coding	KNOWN	IFNG	ENSG00000111537	IFNG	interferon gamma [Source:HGNC Symbol;Acc:HGNC:5438]	IFNG
ENSG00000117228	8.63996	8.06349	0.57647	0.771788	0.475664	0.797408	chr1	89052319	89065360	-	ENSG00000117228.9	protein_coding	KNOWN	GBP1	ENSG00000117228	GBP1	guanylate binding protein 1 [Source:HGNC Symbol;Acc:HGNC:4182]	GBP1
ENSG00000187726	0.756716	-1.2433	2.00001	0.77124	0.475961	0.797408	chr11	73950319	73970366	+	ENSG00000187726.7	protein_coding	KNOWN	DNAJB13	ENSG00000187726	DNAJB13	DnaJ heat shock protein family (Hsp40) member B13 [Source:HGNC Symbol;Acc:HGNC:30718]	DNAJB13
ENSG00000198034	9.55524	9.07652	0.478712	0.768856	0.477252	0.797593	chrX	72255679	72277300	-	ENSG00000198034.9	protein_coding	KNOWN	RPS4X	ENSG00000198034	RPS4X	ribosomal protein S4 X-linked [Source:HGNC Symbol;Acc:HGNC:10424]	RPS4X
ENSG00000162552	0.79328	-0.949756	1.74304	0.76768	0.477889	0.797593	chr1	22117305	22143969	-	ENSG00000162552.13	protein_coding	KNOWN	WNT4	ENSG00000162552	WNT4	Wnt family member 4 [Source:HGNC Symbol;Acc:HGNC:12783]	WNT4
ENSG00000129473	7.47291	7.15295	0.319957	0.765334	0.479164	0.798708	chr14	23298790	23311759	+	ENSG00000129473.8	protein_coding	KNOWN	BCL2L2	ENSG00000129473	BCL2L2	BCL2 like 2 [Source:HGNC Symbol;Acc:HGNC:995]	BCL2L2
ENSG00000146477	5.16031	3.79457	1.36575	0.76033	0.481891	0.799709	chr6	160348268	160452581	+	ENSG00000146477.5	protein_coding	KNOWN	SLC22A3	ENSG00000146477	SLC22A3	solute carrier family 22 member 3 [Source:HGNC Symbol;Acc:HGNC:10967]	SLC22A3
ENSG00000134982	7.93822	7.59056	0.347654	0.760228	0.481946	0.799709	chr5	112707498	112846239	+	ENSG00000134982.15	protein_coding	KNOWN	APC	ENSG00000134982	APC	APC regulator of WNT signaling pathway [Source:HGNC Symbol;Acc:HGNC:583]	APC
ENSG00000122566	11.6868	11.2455	0.441331	0.759853	0.482151	0.799709	chr7	26189927	26201529	-	ENSG00000122566.19	protein_coding	KNOWN	HNRNPA2B1	ENSG00000122566	HNRNPA2B1	heterogeneous nuclear ribonucleoprotein A2/B1 [Source:HGNC Symbol;Acc:HGNC:5033]	HNRNPA2B1
ENSG00000143125	0.239249	-1.5971	1.83635	0.756417	0.484031	0.801238	chr1	110451200	110457354	+	ENSG00000143125.5	protein_coding	KNOWN	PROK1	ENSG00000143125	PROK1	prokineticin 1 [Source:HGNC Symbol;Acc:HGNC:18454]	PROK1
ENSG00000164458	0.0945719	-1.69714	1.79171	0.753284	0.485749	0.80315	chr6	166157656	166168700	-	ENSG00000164458.8	protein_coding	KNOWN	T	ENSG00000164458	TBXT	T-box transcription factor T [Source:HGNC Symbol;Acc:HGNC:11515]	TBXT
ENSG00000150630	6.48889	6.00013	0.488761	0.753198	0.485796	0.80315	chr4	176683538	176792727	-	ENSG00000150630.3	protein_coding	KNOWN	VEGFC	ENSG00000150630	VEGFC	vascular endothelial growth factor C [Source:HGNC Symbol;Acc:HGNC:12682]	VEGFC
ENSG00000113328	9.65069	9.32491	0.325782	0.743158	0.491332	0.809345	chr5	163437569	163446151	+	ENSG00000113328.17	protein_coding	KNOWN	CCNG1	ENSG00000113328	CCNG1	cyclin G1 [Source:HGNC Symbol;Acc:HGNC:1592]	CCNG1
ENSG00000185215	7.15327	6.60043	0.552831	0.742104	0.491916	0.809345	chr14	103123442	103137439	+	ENSG00000185215.7	protein_coding	KNOWN	TNFAIP2	ENSG00000185215	TNFAIP2	TNF alpha induced protein 2 [Source:HGNC Symbol;Acc:HGNC:11895]	TNFAIP2
ENSG00000007062	0.647166	-0.962561	1.60973	0.74106	0.492495	0.809486	chr4	15963076	16084378	-	ENSG00000007062.10	protein_coding	KNOWN	PROM1	ENSG00000007062	PROM1	prominin 1 [Source:HGNC Symbol;Acc:HGNC:9454]	PROM1
ENSG00000162909	7.5924	7.1351	0.457294	0.737831	0.494288	0.810369	chr1	223701593	223776018	+	ENSG00000162909.16	protein_coding	KNOWN	CAPN2	ENSG00000162909	CAPN2	calpain 2 [Source:HGNC Symbol;Acc:HGNC:1479]	CAPN2
ENSG00000213341	7.12692	6.78258	0.344338	0.737802	0.494304	0.810369	chr10	100188298	100229619	-	ENSG00000213341.9	protein_coding	KNOWN	CHUK	ENSG00000213341	CHUK	component of inhibitor of nuclear factor kappa B kinase complex [Source:HGNC Symbol;Acc:HGNC:1974]	CHUK
ENSG00000111144	8.833	8.48937	0.343629	0.734373	0.496213	0.811705	chr12	96000828	96043520	-	ENSG00000111144.8	protein_coding	KNOWN	LTA4H	ENSG00000111144	LTA4H	leukotriene A4 hydrolase [Source:HGNC Symbol;Acc:HGNC:6710]	LTA4H
ENSG00000152669	3.10882	2.21687	0.891948	0.733809	0.496528	0.811715	chr5	55231152	55233680	-	ENSG00000152669.8	protein_coding	KNOWN	CCNO	ENSG00000152669	CCNO	cyclin O [Source:HGNC Symbol;Acc:HGNC:18576]	CCNO
ENSG00000116062	8.90274	8.52922	0.373514	0.73181	0.497644	0.812509	chr2	47695530	47810101	+	ENSG00000116062.13	protein_coding	KNOWN	MSH6	ENSG00000116062	MSH6	mutS homolog 6 [Source:HGNC Symbol;Acc:HGNC:7329]	MSH6
ENSG00000125398	4.24706	1.71695	2.53011	0.730049	0.498628	0.812509	chr17	72121020	72126420	+	ENSG00000125398.5	protein_coding	KNOWN	SOX9	ENSG00000125398	SOX9	SRY-box transcription factor 9 [Source:HGNC Symbol;Acc:HGNC:11204]	SOX9
ENSG00000110931	6.81404	6.42042	0.393623	0.728987	0.499223	0.812509	chr12	121237691	121298308	-	ENSG00000110931.17	protein_coding	KNOWN	CAMKK2	ENSG00000110931	CAMKK2	calcium/calmodulin dependent protein kinase kinase 2 [Source:HGNC Symbol;Acc:HGNC:1470]	CAMKK2
ENSG00000166997	7.10215	6.77035	0.331804	0.728809	0.499323	0.812509	chr7	100119613	100125511	+	ENSG00000166997.6	protein_coding	KNOWN	CNPY4	ENSG00000166997	CNPY4	canopy FGF signaling regulator 4 [Source:HGNC Symbol;Acc:HGNC:28631]	CNPY4
ENSG00000254612	-1.6521	-3.30635	1.65425	0.728016	0.499767	0.812509	chr11	127940913	127941654	-	ENSG00000254612.2	processed_pseudogene	KNOWN	RP11-676M6.1	ENSG00000254612		similar to DnaJ (Hsp40) homolog, subfamily B, member 6 pseudogene	AP001000.1
ENSG00000090776	5.3586	4.85	0.508598	0.726759	0.500471	0.812509	chrX	68828997	68842147	+	ENSG00000090776.5	protein_coding	KNOWN	EFNB1	ENSG00000090776	EFNB1	ephrin B1 [Source:HGNC Symbol;Acc:HGNC:3226]	EFNB1
ENSG00000134245	0.187435	-1.39088	1.57831	0.726421	0.500662	0.812509	chr1	112466541	112530165	+	ENSG00000134245.16	protein_coding	KNOWN	WNT2B	ENSG00000134245	WNT2B	Wnt family member 2B [Source:HGNC Symbol;Acc:HGNC:12781]	WNT2B
ENSG00000079335	7.43176	6.9823	0.44946	0.72632	0.500718	0.812509	chr1	100351734	100520277	+	ENSG00000079335.16	protein_coding	KNOWN	CDC14A	ENSG00000079335	CDC14A	cell division cycle 14A [Source:HGNC Symbol;Acc:HGNC:1718]	CDC14A
ENSG00000125618	4.16454	3.31876	0.845781	0.72493	0.501498	0.812773	chr2	113215997	113278950	-	ENSG00000125618.15	protein_coding	KNOWN	PAX8	ENSG00000125618	PAX8	paired box 8 [Source:HGNC Symbol;Acc:HGNC:8622]	PAX8
ENSG00000145147	5.3052	4.71227	0.592928	0.720862	0.503787	0.814525	chr4	20253260	20620561	+	ENSG00000145147.18	protein_coding	KNOWN	SLIT2	ENSG00000145147	SLIT2	slit guidance ligand 2 [Source:HGNC Symbol;Acc:HGNC:11086]	SLIT2
ENSG00000167083	5.4068	4.64065	0.766151	0.720809	0.503817	0.814525	chr17	49202791	49210574	-	ENSG00000167083.5	protein_coding	KNOWN	GNGT2	ENSG00000167083	GNGT2	G protein subunit gamma transducin 2 [Source:HGNC Symbol;Acc:HGNC:4412]	GNGT2
ENSG00000173744	9.19673	8.90547	0.291259	0.719097	0.504783	0.815195	chr2	227472152	227561214	+	ENSG00000173744.16	protein_coding	KNOWN	AGFG1	ENSG00000173744	AGFG1	ArfGAP with FG repeats 1 [Source:HGNC Symbol;Acc:HGNC:5175]	AGFG1
ENSG00000159388	10.8467	10.5399	0.306854	0.718976	0.504851	0.815195	chr1	203305491	203309602	+	ENSG00000159388.5	protein_coding	KNOWN	BTG2	ENSG00000159388	BTG2	BTG anti-proliferation factor 2 [Source:HGNC Symbol;Acc:HGNC:1131]	BTG2
ENSG00000198176	9.33515	8.87779	0.457366	0.716351	0.506334	0.816655	chr13	113584721	113641470	+	ENSG00000198176.11	protein_coding	KNOWN	TFDP1	ENSG00000198176	TFDP1	transcription factor Dp-1 [Source:HGNC Symbol;Acc:HGNC:11749]	TFDP1
ENSG00000011590	0.717238	-1.25612	1.97336	0.716277	0.506376	0.816655	chr19	35704527	35717038	+	ENSG00000011590.12	protein_coding	KNOWN	ZBTB32	ENSG00000011590	ZBTB32	zinc finger and BTB domain containing 32 [Source:HGNC Symbol;Acc:HGNC:16763]	ZBTB32
ENSG00000128272	5.87105	1.70819	4.16286	0.711972	0.508814	0.819325	chr22	39519695	39522685	+	ENSG00000128272.13	protein_coding	KNOWN	ATF4	ENSG00000128272	ATF4	activating transcription factor 4 [Source:HGNC Symbol;Acc:HGNC:786]	ATF4
ENSG00000128917	5.4996	4.95835	0.541256	0.706862	0.51172	0.821074	chr15	40929340	40939072	+	ENSG00000128917.6	protein_coding	KNOWN	DLL4	ENSG00000128917	DLL4	delta like canonical Notch ligand 4 [Source:HGNC Symbol;Acc:HGNC:2910]	DLL4
ENSG00000125952	8.23023	7.9698	0.260435	0.706381	0.511994	0.821074	chr14	65006174	65102695	-	ENSG00000125952.17	protein_coding	KNOWN	MAX	ENSG00000125952	MAX	MYC associated factor X [Source:HGNC Symbol;Acc:HGNC:6913]	MAX
ENSG00000104290	5.72267	5.12515	0.597518	0.705455	0.512522	0.821074	chr8	28494205	28574268	+	ENSG00000104290.9	protein_coding	KNOWN	FZD3	ENSG00000104290	FZD3	frizzled class receptor 3 [Source:HGNC Symbol;Acc:HGNC:4041]	FZD3
ENSG00000166833	5.57818	4.83027	0.747912	0.703617	0.513572	0.821074	chr11	19350724	20121598	+	ENSG00000166833.18	protein_coding	KNOWN	NAV2	ENSG00000166833	NAV2	neuron navigator 2 [Source:HGNC Symbol;Acc:HGNC:15997]	NAV2
ENSG00000163735	1.24332	-1.37545	2.61877	0.701164	0.514974	0.821074	chr4	73995642	73998779	-	ENSG00000163735.6	protein_coding	KNOWN	CXCL5	ENSG00000163735	CXCL5	C-X-C motif chemokine ligand 5 [Source:HGNC Symbol;Acc:HGNC:10642]	CXCL5
ENSG00000204574	9.21476	8.94119	0.273567	0.701131	0.514993	0.821074	chr6	30571376	30597179	+	ENSG00000204574.11	protein_coding	KNOWN	ABCF1	ENSG00000204574	ABCF1	ATP binding cassette subfamily F member 1 [Source:HGNC Symbol;Acc:HGNC:70]	ABCF1
ENSG00000172575	7.10104	6.46935	0.631692	0.701043	0.515043	0.821074	chr15	38488103	38565575	-	ENSG00000172575.10	protein_coding	KNOWN	RASGRP1	ENSG00000172575	RASGRP1	RAS guanyl releasing protein 1 [Source:HGNC Symbol;Acc:HGNC:9878]	RASGRP1
ENSG00000115392	7.86998	7.57963	0.290349	0.698579	0.516455	0.822396	chr2	58159243	58241372	-	ENSG00000115392.10	protein_coding	KNOWN	FANCL	ENSG00000115392	FANCL	FA complementation group L [Source:HGNC Symbol;Acc:HGNC:20748]	FANCL
ENSG00000065135	9.33961	9.0667	0.272909	0.695783	0.518059	0.822396	chr1	109548611	109618321	+	ENSG00000065135.8	protein_coding	KNOWN	GNAI3	ENSG00000065135	GNAI3	G protein subunit alpha i3 [Source:HGNC Symbol;Acc:HGNC:4387]	GNAI3
ENSG00000081377	5.90453	5.39262	0.511911	0.692958	0.519685	0.824478	chr9	96490241	96619830	-	ENSG00000081377.15	protein_coding	KNOWN	CDC14B	ENSG00000081377	CDC14B	cell division cycle 14B [Source:HGNC Symbol;Acc:HGNC:1719]	CDC14B
ENSG00000119922	6.27534	5.79312	0.482225	0.688596	0.5222	0.825548	chr10	89301955	89309276	+	ENSG00000119922.8	protein_coding	KNOWN	IFIT2	ENSG00000119922	IFIT2	interferon induced protein with tetratricopeptide repeats 2 [Source:HGNC Symbol;Acc:HGNC:5409]	IFIT2
ENSG00000104313	-0.364781	-2.72758	2.3628	0.687752	0.522688	0.825548	chr8	71197433	71362232	-	ENSG00000104313.16	protein_coding	KNOWN	EYA1	ENSG00000104313	EYA1	EYA transcriptional coactivator and phosphatase 1 [Source:HGNC Symbol;Acc:HGNC:3519]	EYA1
ENSG00000109819	0.837892	-1.30983	2.14772	0.686264	0.523549	0.825632	chr4	23755041	23904089	-	ENSG00000109819.7	protein_coding	KNOWN	PPARGC1A	ENSG00000109819	PPARGC1A	PPARG coactivator 1 alpha [Source:HGNC Symbol;Acc:HGNC:9237]	PPARGC1A
ENSG00000135903	0.393347	-1.14817	1.54151	0.681649	0.526224	0.827093	chr2	222199888	222298996	-	ENSG00000135903.17	protein_coding	KNOWN	PAX3	ENSG00000135903	PAX3	paired box 3 [Source:HGNC Symbol;Acc:HGNC:8617]	PAX3
ENSG00000077264	5.15082	4.59982	0.550993	0.678314	0.528164	0.827093	chrX	110944285	111227361	+	ENSG00000077264.13	protein_coding	KNOWN	PAK3	ENSG00000077264	PAK3	p21 (RAC1) activated kinase 3 [Source:HGNC Symbol;Acc:HGNC:8592]	PAK3
ENSG00000187569	0.826204	-1.31683	2.14303	0.677765	0.528483	0.827093	chr12	7711454	7717559	+	ENSG00000187569.2	protein_coding	KNOWN	DPPA3	ENSG00000187569	DPPA3	developmental pluripotency associated 3 [Source:HGNC Symbol;Acc:HGNC:19199]	DPPA3
ENSG00000104904	11.5362	11.2749	0.261344	0.675955	0.529538	0.827093	chr19	2269509	2273490	+	ENSG00000104904.11	protein_coding	KNOWN	OAZ1	ENSG00000104904	OAZ1	ornithine decarboxylase antizyme 1 [Source:HGNC Symbol;Acc:HGNC:8095]	OAZ1
ENSG00000105550	1.51827	-0.233041	1.75131	0.674664	0.530292	0.827093	chr19	48755559	48758330	+	ENSG00000105550.7	protein_coding	KNOWN	FGF21	ENSG00000105550	FGF21	fibroblast growth factor 21 [Source:HGNC Symbol;Acc:HGNC:3678]	FGF21
ENSG00000094631	7.29758	6.90258	0.395004	0.673623	0.530899	0.827093	chrX	48801377	48824982	+	ENSG00000094631.17	protein_coding	KNOWN	HDAC6	ENSG00000094631	HDAC6	histone deacetylase 6 [Source:HGNC Symbol;Acc:HGNC:14064]	HDAC6
ENSG00000116675	1.93928	-0.0647519	2.00403	0.673366	0.53105	0.827093	chr1	65248219	65415869	+	ENSG00000116675.14	protein_coding	KNOWN	DNAJC6	ENSG00000116675	DNAJC6	DnaJ heat shock protein family (Hsp40) member C6 [Source:HGNC Symbol;Acc:HGNC:15469]	DNAJC6
ENSG00000127666	6.63218	6.24674	0.385442	0.672564	0.531519	0.827093	chr19	4815932	4831704	-	ENSG00000127666.9	protein_coding	KNOWN	TICAM1	ENSG00000127666	TICAM1	toll like receptor adaptor molecule 1 [Source:HGNC Symbol;Acc:HGNC:18348]	TICAM1
ENSG00000152804	7.9728	7.22609	0.746711	0.671745	0.531998	0.827093	chr10	92689951	92695646	+	ENSG00000152804.9	protein_coding	KNOWN	HHEX	ENSG00000152804	HHEX	hematopoietically expressed homeobox [Source:HGNC Symbol;Acc:HGNC:4901]	HHEX
ENSG00000106992	6.10914	5.70107	0.408072	0.667843	0.534284	0.827093	chr9	127866480	127877743	-	ENSG00000106992.16	protein_coding	KNOWN	AK1	ENSG00000106992	AK1	adenylate kinase 1 [Source:HGNC Symbol;Acc:HGNC:361]	AK1
ENSG00000113318	7.77004	7.44869	0.321349	0.665791	0.535488	0.827093	chr5	80654648	80876460	+	ENSG00000113318.9	protein_coding	KNOWN	MSH3	ENSG00000113318	MSH3	mutS homolog 3 [Source:HGNC Symbol;Acc:HGNC:7326]	MSH3
ENSG00000250424	-1.94215	-5.15657	3.21441	0.665484	0.535669	0.827093	chr7	30852273	30923812	+	ENSG00000250424.4	protein_coding	PUTATIVE	RP5-877J2.1	ENSG00000250424		novel protein, MINDY4 and AQP1 readthrough	AC004691.2
ENSG00000128590	7.35476	6.95473	0.400036	0.665463	0.535681	0.827093	chr7	108569568	108574850	+	ENSG00000128590.4	protein_coding	KNOWN	DNAJB9	ENSG00000128590	DNAJB9	DnaJ heat shock protein family (Hsp40) member B9 [Source:HGNC Symbol;Acc:HGNC:6968]	DNAJB9
ENSG00000125319	5.24455	4.3381	0.906459	0.663545	0.536809	0.827093	chr17	44141906	44162476	+	ENSG00000125319.13	protein_coding	KNOWN	C17orf53	ENSG00000125319	C17orf53	chromosome 17 open reading frame 53 [Source:HGNC Symbol;Acc:HGNC:28460]	C17orf53
ENSG00000077274	-0.950501	-3.20312	2.25262	0.662918	0.537179	0.827093	chrX	111245103	111270523	-	ENSG00000077274.8	protein_coding	KNOWN	CAPN6	ENSG00000077274	CAPN6	calpain 6 [Source:HGNC Symbol;Acc:HGNC:1483]	CAPN6
ENSG00000076003	7.66628	7.09161	0.574674	0.662795	0.537251	0.827093	chr2	135839626	135876426	-	ENSG00000076003.4	protein_coding	KNOWN	MCM6	ENSG00000076003	MCM6	minichromosome maintenance complex component 6 [Source:HGNC Symbol;Acc:HGNC:6949]	MCM6
ENSG00000188763	-1.01195	-3.75289	2.74094	0.658534	0.539765	0.827093	chr7	73433783	73436120	+	ENSG00000188763.4	protein_coding	KNOWN	FZD9	ENSG00000188763	FZD9	frizzled class receptor 9 [Source:HGNC Symbol;Acc:HGNC:4047]	FZD9
ENSG00000049618	10.4216	10.0361	0.385575	0.658518	0.539774	0.827093	chr6	156777929	157210779	+	ENSG00000049618.20	protein_coding	KNOWN	ARID1B	ENSG00000049618	ARID1B	AT-rich interaction domain 1B [Source:HGNC Symbol;Acc:HGNC:18040]	ARID1B
ENSG00000169297	-2.92173	-5.15657	2.23484	0.65738	0.540446	0.827093	chrX	30304206	30309598	-	ENSG00000169297.7	protein_coding	KNOWN	NR0B1	ENSG00000169297	NR0B1	nuclear receptor subfamily 0 group B member 1 [Source:HGNC Symbol;Acc:HGNC:7960]	NR0B1
ENSG00000182511	5.50356	4.94186	0.561696	0.657293	0.540498	0.827093	chr15	90883695	90895776	+	ENSG00000182511.10	protein_coding	KNOWN	FES	ENSG00000182511	FES	FES proto-oncogene, tyrosine kinase [Source:HGNC Symbol;Acc:HGNC:3657]	FES
ENSG00000151892	2.59803	0.554726	2.0433	0.656698	0.54085	0.827093	chr10	116056925	116273467	-	ENSG00000151892.13	protein_coding	KNOWN	GFRA1	ENSG00000151892	GFRA1	GDNF family receptor alpha 1 [Source:HGNC Symbol;Acc:HGNC:4243]	GFRA1
ENSG00000139970	3.68722	2.95412	0.733104	0.656493	0.540971	0.827093	chr14	59595976	59870966	-	ENSG00000139970.15	protein_coding	KNOWN	RTN1	ENSG00000139970	RTN1	reticulon 1 [Source:HGNC Symbol;Acc:HGNC:10467]	RTN1
ENSG00000173372	9.73416	9.31539	0.418767	0.655913	0.541314	0.827093	chr1	22636506	22639608	+	ENSG00000173372.15	protein_coding	KNOWN	C1QA	ENSG00000173372	C1QA	complement C1q A chain [Source:HGNC Symbol;Acc:HGNC:1241]	C1QA
ENSG00000130598	5.09058	4.01821	1.07237	0.655049	0.541826	0.827093	chr11	1838989	1841680	+	ENSG00000130598.14	protein_coding	KNOWN	TNNI2	ENSG00000130598	TNNI2	troponin I2, fast skeletal type [Source:HGNC Symbol;Acc:HGNC:11946]	TNNI2
ENSG00000158764	-0.112462	-1.69714	1.58468	0.65483	0.541956	0.827093	chr1	160945025	160954799	-	ENSG00000158764.6	protein_coding	KNOWN	ITLN2	ENSG00000158764	ITLN2	intelectin 2 [Source:HGNC Symbol;Acc:HGNC:20599]	ITLN2
ENSG00000140931	7.84648	7.41418	0.432309	0.654488	0.542158	0.827093	chr16	66603874	66613892	+	ENSG00000140931.18	protein_coding	KNOWN	CMTM3	ENSG00000140931	CMTM3	CKLF like MARVEL transmembrane domain containing 3 [Source:HGNC Symbol;Acc:HGNC:19174]	CMTM3
ENSG00000170315	12.1832	11.8821	0.301162	0.653782	0.542576	0.827093	chr17	16380798	16382745	+	ENSG00000170315.12	protein_coding	KNOWN	UBB	ENSG00000170315	UBB	ubiquitin B [Source:HGNC Symbol;Acc:HGNC:12463]	UBB
ENSG00000109458	5.23484	4.05229	1.18255	0.652962	0.543063	0.827093	chr4	143336762	143474568	+	ENSG00000109458.7	protein_coding	KNOWN	GAB1	ENSG00000109458	GAB1	GRB2 associated binding protein 1 [Source:HGNC Symbol;Acc:HGNC:4066]	GAB1
ENSG00000104365	9.20572	8.96715	0.238568	0.65291	0.543094	0.827093	chr8	42271302	42332653	+	ENSG00000104365.12	protein_coding	KNOWN	IKBKB	ENSG00000104365	IKBKB	inhibitor of nuclear factor kappa B kinase subunit beta [Source:HGNC Symbol;Acc:HGNC:5960]	IKBKB
ENSG00000173542	8.85733	8.45933	0.398001	0.652261	0.543479	0.827093	chr4	70902326	71022449	+	ENSG00000173542.7	protein_coding	KNOWN	MOB1B	ENSG00000173542	MOB1B	MOB kinase activator 1B [Source:HGNC Symbol;Acc:HGNC:29801]	MOB1B
ENSG00000163939	8.67359	8.43857	0.235019	0.652126	0.543559	0.827093	chr3	52545352	52685917	-	ENSG00000163939.17	protein_coding	KNOWN	PBRM1	ENSG00000163939	PBRM1	polybromo 1 [Source:HGNC Symbol;Acc:HGNC:30064]	PBRM1
ENSG00000152601	-2.98838	-5.15657	2.16819	0.651097	0.54417	0.827093	chr3	152243828	152465780	+	ENSG00000152601.16	protein_coding	KNOWN	MBNL1	ENSG00000152601	MBNL1	muscleblind like splicing regulator 1 [Source:HGNC Symbol;Acc:HGNC:6923]	MBNL1
ENSG00000073008	3.83667	3.05015	0.786519	0.650694	0.544409	0.827093	chr19	44643798	44663583	+	ENSG00000073008.13	protein_coding	KNOWN	PVR	ENSG00000073008	PVR	PVR cell adhesion molecule [Source:HGNC Symbol;Acc:HGNC:9705]	PVR
ENSG00000179407	1.59291	-0.787523	2.38043	0.649923	0.544867	0.827093	chr3	128462439	128467248	-	ENSG00000179407.3	protein_coding	KNOWN	DNAJB8	ENSG00000179407	DNAJB8	DnaJ heat shock protein family (Hsp40) member B8 [Source:HGNC Symbol;Acc:HGNC:23699]	DNAJB8
ENSG00000046774	0.561058	-1.16507	1.72613	0.649623	0.545046	0.827093	chrX	142202345	142205290	-	ENSG00000046774.9	protein_coding	KNOWN	MAGEC2	ENSG00000046774	MAGEC2	MAGE family member C2 [Source:HGNC Symbol;Acc:HGNC:13574]	MAGEC2
ENSG00000227924	-3.3761	-5.15657	1.78047	0.648984	0.545426	0.827093	chr9	42497704	42499134	-	ENSG00000227924.2	processed_pseudogene	KNOWN	RBPJP6	ENSG00000227924	RBPJP6	RBPJ pseudogene 6 [Source:HGNC Symbol;Acc:HGNC:37486]	RBPJP6
ENSG00000135114	4.87742	4.20978	0.667645	0.64881	0.54553	0.827093	chr12	121019111	121039242	-	ENSG00000135114.11	protein_coding	KNOWN	OASL	ENSG00000135114	OASL	2'-5'-oligoadenylate synthetase like [Source:HGNC Symbol;Acc:HGNC:8090]	OASL
ENSG00000108984	5.81033	5.09717	0.713155	0.646018	0.547192	0.827676	chr17	69414698	69543331	+	ENSG00000108984.12	protein_coding	KNOWN	MAP2K6	ENSG00000108984	MAP2K6	mitogen-activated protein kinase kinase 6 [Source:HGNC Symbol;Acc:HGNC:6846]	MAP2K6
ENSG00000009307	11.0269	10.7895	0.237356	0.644466	0.548118	0.827676	chr1	114716913	114758676	-	ENSG00000009307.14	protein_coding	KNOWN	CSDE1	ENSG00000009307	CSDE1	cold shock domain containing E1 [Source:HGNC Symbol;Acc:HGNC:29905]	CSDE1
ENSG00000144848	8.91402	8.57654	0.33748	0.644434	0.548137	0.827676	chr3	112532509	112562046	-	ENSG00000144848.9	protein_coding	KNOWN	ATG3	ENSG00000144848	ATG3	autophagy related 3 [Source:HGNC Symbol;Acc:HGNC:20962]	ATG3
ENSG00000135124	-3.0958	-5.15657	2.06077	0.644074	0.548352	0.827676	chr12	121209857	121234106	+	ENSG00000135124.13	protein_coding	KNOWN	P2RX4	ENSG00000135124	P2RX4	purinergic receptor P2X 4 [Source:HGNC Symbol;Acc:HGNC:8535]	P2RX4
ENSG00000169762	-3.05824	-5.15657	2.09833	0.643416	0.548744	0.827676	chr4	16160505	16227410	-	ENSG00000169762.15	protein_coding	KNOWN	TAPT1	ENSG00000169762	TAPT1	transmembrane anterior posterior transformation 1 [Source:HGNC Symbol;Acc:HGNC:26887]	TAPT1
ENSG00000005339	10.0471	9.67927	0.367787	0.641395	0.549952	0.828798	chr16	3725054	3880726	-	ENSG00000005339.11	protein_coding	KNOWN	CREBBP	ENSG00000005339	CREBBP	CREB binding protein [Source:HGNC Symbol;Acc:HGNC:2348]	CREBBP
ENSG00000182872	8.60825	8.32397	0.284286	0.640945	0.550222	0.828798	chrX	47144869	47186813	+	ENSG00000182872.14	protein_coding	KNOWN	RBM10	ENSG00000182872	RBM10	RNA binding motif protein 10 [Source:HGNC Symbol;Acc:HGNC:9896]	RBM10
ENSG00000205220	-3.12452	-5.15657	2.03205	0.640174	0.550684	0.828798	chr16	67934502	67937087	-	ENSG00000205220.10	protein_coding	KNOWN	PSMB10	ENSG00000205220	PSMB10	proteasome subunit beta 10 [Source:HGNC Symbol;Acc:HGNC:9538]	PSMB10
ENSG00000136848	7.84853	7.42211	0.426429	0.640066	0.550748	0.828798	chr9	121567057	121785530	+	ENSG00000136848.15	protein_coding	KNOWN	DAB2IP	ENSG00000136848	DAB2IP	DAB2 interacting protein [Source:HGNC Symbol;Acc:HGNC:17294]	DAB2IP
ENSG00000101266	8.94094	8.68425	0.256687	0.637413	0.552338	0.830259	chr20	473591	543821	-	ENSG00000101266.15	protein_coding	KNOWN	CSNK2A1	ENSG00000101266	CSNK2A1	casein kinase 2 alpha 1 [Source:HGNC Symbol;Acc:HGNC:2457]	CSNK2A1
ENSG00000166888	10.4017	10.1098	0.291861	0.637147	0.552497	0.830259	chr12	57095408	57132139	-	ENSG00000166888.9	protein_coding	KNOWN	STAT6	ENSG00000166888	STAT6	signal transducer and activator of transcription 6 [Source:HGNC Symbol;Acc:HGNC:11368]	STAT6
ENSG00000137154	-3.11604	-5.15657	2.04053	0.636197	0.553068	0.830259	chr9	19375715	19380254	-	ENSG00000137154.11	protein_coding	KNOWN	RPS6	ENSG00000137154	RPS6	ribosomal protein S6 [Source:HGNC Symbol;Acc:HGNC:10429]	RPS6
ENSG00000012504	-3.12308	-5.15657	2.03349	0.635262	0.553629	0.830259	chr12	100473708	100564413	+	ENSG00000012504.12	protein_coding	KNOWN	NR1H4	ENSG00000012504	NR1H4	nuclear receptor subfamily 1 group H member 4 [Source:HGNC Symbol;Acc:HGNC:7967]	NR1H4
ENSG00000123384	-3.12308	-5.15657	2.03349	0.635262	0.553629	0.830259	chr12	57128493	57213351	+	ENSG00000123384.12	protein_coding	KNOWN	LRP1	ENSG00000123384	LRP1	LDL receptor related protein 1 [Source:HGNC Symbol;Acc:HGNC:6692]	LRP1
ENSG00000136738	7.64771	7.38904	0.258672	0.631783	0.555722	0.830259	chr10	17644125	17715914	+	ENSG00000136738.13	protein_coding	KNOWN	STAM	ENSG00000136738	STAM	signal transducing adaptor molecule [Source:HGNC Symbol;Acc:HGNC:11357]	STAM
ENSG00000084676	8.32013	8.02882	0.291312	0.63082	0.556301	0.830259	chr2	24491914	24770702	+	ENSG00000084676.14	protein_coding	KNOWN	NCOA1	ENSG00000084676	NCOA1	nuclear receptor coactivator 1 [Source:HGNC Symbol;Acc:HGNC:7668]	NCOA1
ENSG00000214274	3.74737	3.06366	0.683712	0.630705	0.556371	0.830259	chr14	20684177	20698971	+	ENSG00000214274.8	protein_coding	KNOWN	ANG	ENSG00000214274	ANG	angiogenin [Source:HGNC Symbol;Acc:HGNC:483]	ANG
ENSG00000142082	7.09263	6.79938	0.293246	0.630256	0.556641	0.830259	chr11	215458	236931	-	ENSG00000142082.13	protein_coding	KNOWN	SIRT3	ENSG00000142082	SIRT3	sirtuin 3 [Source:HGNC Symbol;Acc:HGNC:14931]	SIRT3
ENSG00000122687	-3.16051	-5.15657	1.99605	0.630094	0.556739	0.830259	chr7	2234231	2242198	-	ENSG00000122687.16	protein_coding	KNOWN	FTSJ2	ENSG00000122687	MRM2	mitochondrial rRNA methyltransferase 2 [Source:HGNC Symbol;Acc:HGNC:16352]	MRM2
ENSG00000164031	8.60428	8.23678	0.367504	0.629412	0.55715	0.830259	chr4	99896248	99946726	-	ENSG00000164031.15	protein_coding	KNOWN	DNAJB14	ENSG00000164031	DNAJB14	DnaJ heat shock protein family (Hsp40) member B14 [Source:HGNC Symbol;Acc:HGNC:25881]	DNAJB14
ENSG00000166508	5.7918	5.05579	0.736004	0.627749	0.558154	0.830259	chr7	100092728	100101940	-	ENSG00000166508.16	protein_coding	KNOWN	MCM7	ENSG00000166508	MCM7	minichromosome maintenance complex component 7 [Source:HGNC Symbol;Acc:HGNC:6950]	MCM7
ENSG00000204624	-3.20821	-5.15657	1.94836	0.62768	0.558195	0.830259	chr1	11479166	11537584	+	ENSG00000204624.7	protein_coding	KNOWN	PTCHD2	ENSG00000204624	DISP3	dispatched RND transporter family member 3 [Source:HGNC Symbol;Acc:HGNC:29251]	DISP3
ENSG00000143622	8.31242	8.01973	0.292694	0.627663	0.558206	0.830259	chr1	155897808	155911404	-	ENSG00000143622.9	protein_coding	KNOWN	RIT1	ENSG00000143622	RIT1	Ras like without CAAX 1 [Source:HGNC Symbol;Acc:HGNC:10023]	RIT1
ENSG00000140386	6.39069	5.96568	0.425016	0.627158	0.558511	0.830259	chr15	76347904	76905444	-	ENSG00000140386.11	protein_coding	KNOWN	SCAPER	ENSG00000140386	SCAPER	S-phase cyclin A associated protein in the ER [Source:HGNC Symbol;Acc:HGNC:13081]	SCAPER
ENSG00000155846	6.40531	6.00096	0.404346	0.627074	0.558562	0.830259	chr5	149730298	149855022	+	ENSG00000155846.15	protein_coding	KNOWN	PPARGC1B	ENSG00000155846	PPARGC1B	PPARG coactivator 1 beta [Source:HGNC Symbol;Acc:HGNC:30022]	PPARGC1B
ENSG00000112237	6.18501	5.82912	0.355885	0.625836	0.55931	0.830259	chr6	99542380	99568973	-	ENSG00000112237.11	protein_coding	KNOWN	CCNC	ENSG00000112237	CCNC	cyclin C [Source:HGNC Symbol;Acc:HGNC:1581]	CCNC
ENSG00000107447	2.23158	-0.869746	3.10133	0.62538	0.559586	0.830259	chr10	96304396	96338564	+	ENSG00000107447.6	protein_coding	KNOWN	DNTT	ENSG00000107447	DNTT	DNA nucleotidylexotransferase [Source:HGNC Symbol;Acc:HGNC:2983]	DNTT
ENSG00000006451	7.46444	7.07168	0.392767	0.625349	0.559605	0.830259	chr7	39623483	39708124	+	ENSG00000006451.6	protein_coding	KNOWN	RALA	ENSG00000006451	RALA	RAS like proto-oncogene A [Source:HGNC Symbol;Acc:HGNC:9839]	RALA
ENSG00000118046	8.34791	8.00252	0.345396	0.622596	0.561271	0.831212	chr19	1177558	1228435	+	ENSG00000118046.13	protein_coding	KNOWN	STK11	ENSG00000118046	STK11	serine/threonine kinase 11 [Source:HGNC Symbol;Acc:HGNC:11389]	STK11
ENSG00000242244	-0.48443	-2.02318	1.53875	0.621483	0.561946	0.831212	chr3	138889255	138889957	-	ENSG00000242244.1	processed_pseudogene	KNOWN	ATP5G1P3	ENSG00000242244	ATP5MC1P3	ATP synthase membrane subunit c locus 1 pseudogene 3 [Source:HGNC Symbol;Acc:HGNC:39506]	ATP5MC1P3
ENSG00000183878	-3.24795	-5.15657	1.90862	0.621155	0.562145	0.831212	chrY	13248379	13480673	-	ENSG00000183878.14	protein_coding	KNOWN	UTY	ENSG00000183878	UTY	ubiquitously transcribed tetratricopeptide repeat containing, Y-linked [Source:HGNC Symbol;Acc:HGNC:12638]	UTY
ENSG00000106399	1.08593	-0.892831	1.97876	0.620535	0.562522	0.831212	chr7	7636518	7718607	-	ENSG00000106399.10	protein_coding	KNOWN	RPA3	ENSG00000106399	RPA3	replication protein A3 [Source:HGNC Symbol;Acc:HGNC:10291]	RPA3
ENSG00000168118	7.87554	7.49234	0.383201	0.619517	0.56314	0.831212	chr1	229271062	229305894	+	ENSG00000168118.10	protein_coding	KNOWN	RAB4A	ENSG00000168118	RAB4A	RAB4A, member RAS oncogene family [Source:HGNC Symbol;Acc:HGNC:9781]	RAB4A
ENSG00000111581	-3.25861	-5.15657	1.89796	0.61934	0.563247	0.831212	chr12	68686734	68745809	+	ENSG00000111581.8	protein_coding	KNOWN	NUP107	ENSG00000111581	NUP107	nucleoporin 107 [Source:HGNC Symbol;Acc:HGNC:29914]	NUP107
ENSG00000185697	8.93557	8.00501	0.930559	0.618617	0.563686	0.831212	chr8	66562175	66614247	-	ENSG00000185697.15	protein_coding	KNOWN	MYBL1	ENSG00000185697	MYBL1	MYB proto-oncogene like 1 [Source:HGNC Symbol;Acc:HGNC:7547]	MYBL1
ENSG00000140299	9.217	8.92593	0.291073	0.617525	0.56435	0.831212	chr15	59659146	59689534	-	ENSG00000140299.10	protein_coding	KNOWN	BNIP2	ENSG00000140299	BNIP2	BCL2 interacting protein 2 [Source:HGNC Symbol;Acc:HGNC:1083]	BNIP2
ENSG00000116459	8.26567	8.03955	0.226113	0.616744	0.564825	0.831212	chr1	111448864	111462773	+	ENSG00000116459.9	protein_coding	KNOWN	ATP5F1	ENSG00000116459	ATP5PB	ATP synthase peripheral stalk-membrane subunit b [Source:HGNC Symbol;Acc:HGNC:840]	ATP5PB
ENSG00000128271	7.11969	6.68598	0.433709	0.615793	0.565404	0.831212	chr22	24417879	24442360	+	ENSG00000128271.18	protein_coding	KNOWN	ADORA2A	ENSG00000128271	ADORA2A	adenosine A2a receptor [Source:HGNC Symbol;Acc:HGNC:263]	ADORA2A
ENSG00000105372	-3.29262	-5.15657	1.86395	0.613358	0.566888	0.831212	chr19	41859918	41872926	+	ENSG00000105372.5	protein_coding	KNOWN	RPS19	ENSG00000105372	RPS19	ribosomal protein S19 [Source:HGNC Symbol;Acc:HGNC:10402]	RPS19
ENSG00000225921	-3.29262	-5.15657	1.86395	0.613358	0.566888	0.831212	chr6	13615327	13632739	+	ENSG00000225921.5	protein_coding	KNOWN	NOL7	ENSG00000225921	NOL7	nucleolar protein 7 [Source:HGNC Symbol;Acc:HGNC:21040]	NOL7
ENSG00000069345	6.71166	6.40884	0.302827	0.611324	0.568129	0.831212	chr16	46955362	46973788	-	ENSG00000069345.10	protein_coding	KNOWN	DNAJA2	ENSG00000069345	DNAJA2	DnaJ heat shock protein family (Hsp40) member A2 [Source:HGNC Symbol;Acc:HGNC:14884]	DNAJA2
ENSG00000106070	6.40817	5.98008	0.428082	0.610102	0.568876	0.831212	chr7	50590063	50793462	-	ENSG00000106070.16	protein_coding	KNOWN	GRB10	ENSG00000106070	GRB10	growth factor receptor bound protein 10 [Source:HGNC Symbol;Acc:HGNC:4564]	GRB10
ENSG00000163530	-3.29251	-5.15657	1.86406	0.609165	0.569449	0.831212	chr3	109293788	109316517	-	ENSG00000163530.4	protein_coding	KNOWN	DPPA2	ENSG00000163530	DPPA2	developmental pluripotency associated 2 [Source:HGNC Symbol;Acc:HGNC:19197]	DPPA2
ENSG00000155229	8.6821	8.4481	0.233995	0.608518	0.569846	0.831212	chr10	97458324	97498794	-	ENSG00000155229.19	protein_coding	KNOWN	MMS19	ENSG00000155229	MMS19	MMS19 homolog, cytosolic iron-sulfur assembly component [Source:HGNC Symbol;Acc:HGNC:13824]	MMS19
ENSG00000129071	-3.30408	-5.15657	1.85249	0.60713	0.570695	0.831212	chr3	129430944	129440179	-	ENSG00000129071.8	protein_coding	KNOWN	MBD4	ENSG00000129071	MBD4	methyl-CpG binding domain 4, DNA glycosylase [Source:HGNC Symbol;Acc:HGNC:6919]	MBD4
ENSG00000096696	5.41943	3.54337	1.87607	0.607114	0.570705	0.831212	chr6	7541575	7586717	+	ENSG00000096696.12	protein_coding	KNOWN	DSP	ENSG00000096696	DSP	desmoplakin [Source:HGNC Symbol;Acc:HGNC:3052]	DSP
ENSG00000136574	-0.722309	-2.02318	1.30087	0.606748	0.570929	0.831212	chr8	11676959	11760002	+	ENSG00000136574.16	protein_coding	KNOWN	GATA4	ENSG00000136574	GATA4	GATA binding protein 4 [Source:HGNC Symbol;Acc:HGNC:4173]	GATA4
ENSG00000275302	7.57376	7.18264	0.391122	0.606458	0.571107	0.831212	chr17	36103590	36105621	+	ENSG00000275302.1	protein_coding	KNOWN	CCL4	ENSG00000275302	CCL4	C-C motif chemokine ligand 4 [Source:HGNC Symbol;Acc:HGNC:10630]	CCL4
ENSG00000087088	9.08478	8.69765	0.387136	0.605966	0.571408	0.831212	chr19	48954815	48961798	+	ENSG00000087088.18	protein_coding	KNOWN	BAX	ENSG00000087088	BAX	BCL2 associated X, apoptosis regulator [Source:HGNC Symbol;Acc:HGNC:959]	BAX
ENSG00000140943	-3.31605	-5.15657	1.84052	0.604986	0.572009	0.831212	chr16	84053761	84116906	-	ENSG00000140943.15	protein_coding	KNOWN	MBTPS1	ENSG00000140943	MBTPS1	membrane bound transcription factor peptidase, site 1 [Source:HGNC Symbol;Acc:HGNC:15456]	MBTPS1
ENSG00000063978	9.32971	9.11201	0.217701	0.604549	0.572277	0.831212	chr4	2462220	2625320	+	ENSG00000063978.14	protein_coding	KNOWN	RNF4	ENSG00000063978	RNF4	ring finger protein 4 [Source:HGNC Symbol;Acc:HGNC:10067]	RNF4
ENSG00000155495	-3.32843	-5.15657	1.82814	0.602733	0.573393	0.831212	chrX	141903894	141909388	+	ENSG00000155495.8	protein_coding	KNOWN	MAGEC1	ENSG00000155495	MAGEC1	MAGE family member C1 [Source:HGNC Symbol;Acc:HGNC:6812]	MAGEC1
ENSG00000160202	-3.32843	-5.15657	1.82814	0.602733	0.573393	0.831212	chr21	43169008	43172805	+	ENSG00000160202.6	protein_coding	KNOWN	CRYAA	ENSG00000160202	CRYAA	crystallin alpha A [Source:HGNC Symbol;Acc:HGNC:2388]	CRYAA
ENSG00000181631	-3.34126	-5.15657	1.81531	0.600359	0.574852	0.831212	chr3	151326312	151329548	-	ENSG00000181631.6	protein_coding	KNOWN	P2RY13	ENSG00000181631	P2RY13	purinergic receptor P2Y13 [Source:HGNC Symbol;Acc:HGNC:4537]	P2RY13
ENSG00000093183	6.51046	6.18195	0.328503	0.600245	0.574922	0.831212	chr3	42547969	42601080	-	ENSG00000093183.12	protein_coding	KNOWN	SEC22C	ENSG00000093183	SEC22C	SEC22 homolog C, vesicle trafficking protein [Source:HGNC Symbol;Acc:HGNC:16828]	SEC22C
ENSG00000085063	2.12108	0.249118	1.87197	0.598884	0.57576	0.831212	chr11	33698261	33736445	-	ENSG00000085063.13	protein_coding	KNOWN	CD59	ENSG00000085063	CD59	CD59 molecule (CD59 blood group) [Source:HGNC Symbol;Acc:HGNC:1689]	CD59
ENSG00000277632	0.452467	-1.70916	2.16163	0.598708	0.575869	0.831212	chr17	36088256	36090169	-	ENSG00000277632.1	protein_coding	KNOWN	CCL3	ENSG00000277632	CCL3	C-C motif chemokine ligand 3 [Source:HGNC Symbol;Acc:HGNC:10627]	CCL3
ENSG00000035681	-3.37199	-5.15657	1.78458	0.598314	0.576111	0.831212	chr8	58583504	58659844	-	ENSG00000035681.6	protein_coding	KNOWN	NSMAF	ENSG00000035681	NSMAF	neutral sphingomyelinase activation associated factor [Source:HGNC Symbol;Acc:HGNC:8017]	NSMAF
ENSG00000130830	-3.37199	-5.15657	1.78458	0.598314	0.576111	0.831212	chrX	154778684	154821007	-	ENSG00000130830.13	protein_coding	KNOWN	MPP1	ENSG00000130830	MPP1	membrane palmitoylated protein 1 [Source:HGNC Symbol;Acc:HGNC:7219]	MPP1
ENSG00000161057	-3.37199	-5.15657	1.78458	0.598314	0.576111	0.831212	chr7	103344254	103369395	+	ENSG00000161057.9	protein_coding	KNOWN	PSMC2	ENSG00000161057	PSMC2	proteasome 26S subunit, ATPase 2 [Source:HGNC Symbol;Acc:HGNC:9548]	PSMC2
ENSG00000072501	9.02273	8.69975	0.322981	0.596834	0.577024	0.831723	chrX	53374149	53422728	-	ENSG00000072501.16	protein_coding	KNOWN	SMC1A	ENSG00000072501	SMC1A	structural maintenance of chromosomes 1A [Source:HGNC Symbol;Acc:HGNC:11111]	SMC1A
ENSG00000134184	4.42579	2.05028	2.37552	0.596161	0.577439	0.831866	chr1	109687814	109709039	+	ENSG00000134184.11	protein_coding	KNOWN	GSTM1	ENSG00000134184	GSTM1	glutathione S-transferase mu 1 [Source:HGNC Symbol;Acc:HGNC:4632]	GSTM1
ENSG00000147873	-2.72218	-5.15657	2.43439	0.594834	0.578259	0.832324	chr9	21304326	21305312	-	ENSG00000147873.5	protein_coding	KNOWN	IFNA5	ENSG00000147873	IFNA5	interferon alpha 5 [Source:HGNC Symbol;Acc:HGNC:5426]	IFNA5
ENSG00000168067	-2.84494	-5.15657	2.31163	0.593995	0.578777	0.832324	chr11	64784914	64803241	-	ENSG00000168067.10	protein_coding	KNOWN	MAP4K2	ENSG00000168067	MAP4K2	mitogen-activated protein kinase kinase kinase kinase 2 [Source:HGNC Symbol;Acc:HGNC:6864]	MAP4K2
ENSG00000136352	1.90519	0.0797759	1.82542	0.593335	0.579184	0.832324	chr14	36516392	36521149	-	ENSG00000136352.16	protein_coding	KNOWN	NKX2-1	ENSG00000136352	NKX2-1	NK2 homeobox 1 [Source:HGNC Symbol;Acc:HGNC:11825]	NKX2-1
ENSG00000183087	6.75552	6.40113	0.354396	0.593056	0.579357	0.832324	chr13	113820549	113864067	-	ENSG00000183087.13	protein_coding	KNOWN	GAS6	ENSG00000183087	GAS6	growth arrest specific 6 [Source:HGNC Symbol;Acc:HGNC:4168]	GAS6
ENSG00000276076	-2.9074	-5.15657	2.24917	0.592561	0.579663	0.832324	chr21	6560714	6564489	+	ENSG00000276076.3	protein_coding	KNOWN	CRYAA	ENSG00000276076	CRYAA2	crystallin alpha A2 [Source:HGNC Symbol;Acc:HGNC:51901]	CRYAA2
ENSG00000163581	-2.95068	-5.15657	2.20589	0.591135	0.580546	0.832324	chr3	170996348	171026750	-	ENSG00000163581.12	protein_coding	KNOWN	SLC2A2	ENSG00000163581	SLC2A2	solute carrier family 2 member 2 [Source:HGNC Symbol;Acc:HGNC:11006]	SLC2A2
ENSG00000182132	-2.95068	-5.15657	2.20589	0.591135	0.580546	0.832324	chr5	170353487	170736632	+	ENSG00000182132.11	protein_coding	KNOWN	KCNIP1	ENSG00000182132	KCNIP1	potassium voltage-gated channel interacting protein 1 [Source:HGNC Symbol;Acc:HGNC:15521]	KCNIP1
ENSG00000111700	-2.96631	-5.15657	2.19026	0.590532	0.580919	0.832324	chr12	20810702	20916911	+	ENSG00000111700.11	protein_coding	KNOWN	SLCO1B3	ENSG00000111700	SLCO1B3	solute carrier organic anion transporter family member 1B3 [Source:HGNC Symbol;Acc:HGNC:10961]	SLCO1B3
ENSG00000126561	6.50021	6.03879	0.461412	0.589859	0.581336	0.832468	chr17	42287547	42311943	+	ENSG00000126561.15	protein_coding	KNOWN	STAT5A	ENSG00000126561	STAT5A	signal transducer and activator of transcription 5A [Source:HGNC Symbol;Acc:HGNC:11366]	STAT5A
ENSG00000144285	-0.306959	-2.24012	1.93317	0.589089	0.581813	0.832699	chr2	165989160	166128047	-	ENSG00000144285.14	protein_coding	KNOWN	SCN1A	ENSG00000144285	SCN1A	sodium voltage-gated channel alpha subunit 1 [Source:HGNC Symbol;Acc:HGNC:10585]	SCN1A
ENSG00000103811	10.7606	10.2541	0.506508	0.588292	0.582307	0.832953	chr15	78921058	78949574	-	ENSG00000103811.14	protein_coding	KNOWN	CTSH	ENSG00000103811	CTSH	cathepsin H [Source:HGNC Symbol;Acc:HGNC:2535]	CTSH
ENSG00000184330	-3.04286	-5.15657	2.11371	0.586858	0.583197	0.833064	chr1	153416524	153423225	+	ENSG00000184330.10	protein_coding	KNOWN	S100A7A	ENSG00000184330	S100A7A	S100 calcium binding protein A7A [Source:HGNC Symbol;Acc:HGNC:21657]	S100A7A
ENSG00000122512	10.747	10.4295	0.317509	0.585328	0.584148	0.833064	chr7	5973239	6009125	-	ENSG00000122512.13	protein_coding	KNOWN	PMS2	ENSG00000122512	PMS2	PMS1 homolog 2, mismatch repair system component [Source:HGNC Symbol;Acc:HGNC:9122]	PMS2
ENSG00000213430	0.638219	-0.438214	1.07643	0.585305	0.584162	0.833064	chr5	21882585	21884310	+	ENSG00000213430.6	processed_pseudogene	KNOWN	HSPD1P1	ENSG00000213430	HSPD1P1	heat shock protein family D (Hsp60) member 1 pseudogene 1 [Source:HGNC Symbol;Acc:HGNC:35133]	HSPD1P1
ENSG00000105374	-3.08435	-5.15657	2.07221	0.584354	0.584754	0.833064	chr19	51371606	51372715	-	ENSG00000105374.8	protein_coding	KNOWN	NKG7	ENSG00000105374	NKG7	natural killer cell granule protein 7 [Source:HGNC Symbol;Acc:HGNC:7830]	NKG7
ENSG00000143799	10.4258	10.2062	0.219608	0.583694	0.585164	0.833064	chr1	226360691	226408079	-	ENSG00000143799.11	protein_coding	KNOWN	PARP1	ENSG00000143799	PARP1	poly(ADP-ribose) polymerase 1 [Source:HGNC Symbol;Acc:HGNC:270]	PARP1
ENSG00000154767	7.39039	7.04991	0.340481	0.583583	0.585233	0.833064	chr3	14145147	14178783	-	ENSG00000154767.13	protein_coding	KNOWN	XPC	ENSG00000154767	XPC	XPC complex subunit, DNA damage recognition and repair factor [Source:HGNC Symbol;Acc:HGNC:12816]	XPC
ENSG00000134748	-3.11486	-5.15657	2.04171	0.58227	0.586051	0.833252	chr1	52404564	52420839	+	ENSG00000134748.12	protein_coding	KNOWN	PRPF38A	ENSG00000134748	PRPF38A	pre-mRNA processing factor 38A [Source:HGNC Symbol;Acc:HGNC:25930]	PRPF38A
ENSG00000131023	8.58763	8.30919	0.27844	0.582124	0.586142	0.833252	chr6	149658153	149718256	-	ENSG00000131023.11	protein_coding	KNOWN	LATS1	ENSG00000131023	LATS1	large tumor suppressor kinase 1 [Source:HGNC Symbol;Acc:HGNC:6514]	LATS1
ENSG00000229474	-3.45468	-5.15657	1.70189	0.581021	0.586829	0.833252	chr15	44665732	44711316	-	ENSG00000229474.5	protein_coding	KNOWN	PATL2	ENSG00000229474	PATL2	PAT1 homolog 2 [Source:HGNC Symbol;Acc:HGNC:33630]	PATL2
ENSG00000172493	5.21667	4.36955	0.847119	0.580874	0.58692	0.833252	chr4	86935002	87141054	+	ENSG00000172493.19	protein_coding	KNOWN	AFF1	ENSG00000172493	AFF1	AF4/FMR2 family member 1 [Source:HGNC Symbol;Acc:HGNC:7135]	AFF1
ENSG00000205927	-3.16592	-5.15657	1.99065	0.578312	0.588519	0.833838	chr21	33025845	33029196	+	ENSG00000205927.4	protein_coding	KNOWN	OLIG2	ENSG00000205927	OLIG2	oligodendrocyte transcription factor 2 [Source:HGNC Symbol;Acc:HGNC:9398]	OLIG2
ENSG00000081041	5.2425	4.68465	0.557855	0.577628	0.588946	0.833838	chr4	74097035	74099293	-	ENSG00000081041.8	protein_coding	KNOWN	CXCL2	ENSG00000081041	CXCL2	C-X-C motif chemokine ligand 2 [Source:HGNC Symbol;Acc:HGNC:4603]	CXCL2
ENSG00000153898	-3.20434	-5.15657	1.95223	0.574939	0.590627	0.835463	chr1	84925583	84997113	-	ENSG00000153898.11	protein_coding	KNOWN	MCOLN2	ENSG00000153898	MCOLN2	mucolipin 2 [Source:HGNC Symbol;Acc:HGNC:13357]	MCOLN2
ENSG00000142677	-0.654095	-3.20312	2.54903	0.573262	0.591677	0.835551	chr1	24119771	24143121	-	ENSG00000142677.3	protein_coding	KNOWN	IL22RA1	ENSG00000142677	IL22RA1	interleukin 22 receptor subunit alpha 1 [Source:HGNC Symbol;Acc:HGNC:13700]	IL22RA1
ENSG00000145088	8.66214	8.35669	0.305455	0.571599	0.59272	0.835551	chr3	121835183	121886526	+	ENSG00000145088.7	protein_coding	KNOWN	EAF2	ENSG00000145088	EAF2	ELL associated factor 2 [Source:HGNC Symbol;Acc:HGNC:23115]	EAF2
ENSG00000118412	7.48003	7.20242	0.277611	0.571198	0.592971	0.835551	chr6	89829894	89874436	+	ENSG00000118412.11	protein_coding	KNOWN	CASP8AP2	ENSG00000118412	CASP8AP2	caspase 8 associated protein 2 [Source:HGNC Symbol;Acc:HGNC:1510]	CASP8AP2
ENSG00000233155	-0.973141	-2.2617	1.28856	0.569015	0.594341	0.835551	chr2	74418122	74418442	-	ENSG00000233155.1	processed_pseudogene	KNOWN	HMGA1P8	ENSG00000233155	HMGA1P8	high mobility group AT-hook 1 pseudogene 8 [Source:HGNC Symbol;Acc:HGNC:39183]	HMGA1P8
ENSG00000140368	-3.27069	-5.15657	1.88588	0.568277	0.594805	0.835551	chr15	76993359	77037332	+	ENSG00000140368.11	protein_coding	KNOWN	PSTPIP1	ENSG00000140368	PSTPIP1	proline-serine-threonine phosphatase interacting protein 1 [Source:HGNC Symbol;Acc:HGNC:9580]	PSTPIP1
ENSG00000108878	-0.268773	-1.69714	1.42836	0.56802	0.594967	0.835551	chr17	67044590	67056797	+	ENSG00000108878.4	protein_coding	KNOWN	CACNG1	ENSG00000108878	CACNG1	calcium voltage-gated channel auxiliary subunit gamma 1 [Source:HGNC Symbol;Acc:HGNC:1405]	CACNG1
ENSG00000130592	-3.51522	-5.15657	1.64135	0.567331	0.5954	0.835551	chr11	1852970	1892267	+	ENSG00000130592.12	protein_coding	KNOWN	LSP1	ENSG00000130592	LSP1	lymphocyte specific protein 1 [Source:HGNC Symbol;Acc:HGNC:6707]	LSP1
ENSG00000108688	0.145405	-1.36034	1.50575	0.564446	0.597216	0.835551	chr17	34270221	34272242	+	ENSG00000108688.10	protein_coding	KNOWN	CCL7	ENSG00000108688	CCL7	C-C motif chemokine ligand 7 [Source:HGNC Symbol;Acc:HGNC:10634]	CCL7
ENSG00000278828	10.2982	9.81437	0.483871	0.56424	0.597346	0.835551	chr6	27810064	27811300	+	ENSG00000278828.1	protein_coding	KNOWN	HIST1H3H	ENSG00000278828	HIST1H3H	histone cluster 1 H3 family member h [Source:HGNC Symbol;Acc:HGNC:4775]	HIST1H3H
ENSG00000186575	7.06885	6.79496	0.27389	0.563701	0.597685	0.835551	chr22	29603556	29698598	+	ENSG00000186575.16	protein_coding	KNOWN	NF2	ENSG00000186575	NF2	neurofibromin 2 [Source:HGNC Symbol;Acc:HGNC:7773]	NF2
ENSG00000116990	2.41638	1.0319	1.38448	0.562454	0.598471	0.835638	chr1	39895426	39902256	-	ENSG00000116990.10	protein_coding	KNOWN	MYCL	ENSG00000116990	MYCL	MYCL proto-oncogene, bHLH transcription factor [Source:HGNC Symbol;Acc:HGNC:7555]	MYCL
ENSG00000167910	-3.36698	-5.15657	1.78958	0.556669	0.602127	0.837998	chr8	58490178	58500236	-	ENSG00000167910.3	protein_coding	KNOWN	CYP7A1	ENSG00000167910	CYP7A1	cytochrome P450 family 7 subfamily A member 1 [Source:HGNC Symbol;Acc:HGNC:2651]	CYP7A1
ENSG00000170054	6.16987	3.33647	2.8334	0.555915	0.602605	0.837998	chr14	94462717	94479689	-	ENSG00000170054.13	protein_coding	KNOWN	SERPINA9	ENSG00000170054	SERPINA9	serpin family A member 9 [Source:HGNC Symbol;Acc:HGNC:15995]	SERPINA9
ENSG00000129048	2.99884	2.20736	0.791479	0.555687	0.60275	0.837998	chr3	132597237	132618967	+	ENSG00000129048.6	protein_coding	KNOWN	ACKR4	ENSG00000129048	ACKR4	atypical chemokine receptor 4 [Source:HGNC Symbol;Acc:HGNC:1611]	ACKR4
ENSG00000131203	4.66818	4.21917	0.449005	0.553668	0.604029	0.837998	chr8	39902275	39928444	+	ENSG00000131203.11	protein_coding	KNOWN	IDO1	ENSG00000131203	IDO1	indoleamine 2,3-dioxygenase 1 [Source:HGNC Symbol;Acc:HGNC:6059]	IDO1
ENSG00000088832	10.403	10.1407	0.262284	0.553163	0.60435	0.837998	chr20	1368978	1393172	-	ENSG00000088832.13	protein_coding	KNOWN	FKBP1A	ENSG00000088832	FKBP1A	FKBP prolyl isomerase 1A [Source:HGNC Symbol;Acc:HGNC:3711]	FKBP1A
ENSG00000213928	8.13406	7.90883	0.225224	0.551967	0.605109	0.837998	chr14	24161053	24166565	+	ENSG00000213928.7	protein_coding	KNOWN	IRF9	ENSG00000213928	IRF9	interferon regulatory factor 9 [Source:HGNC Symbol;Acc:HGNC:6131]	IRF9
ENSG00000276045	-3.04901	-5.15657	2.10756	0.551019	0.605711	0.837998	chr12	121626550	121642677	+	ENSG00000276045.1	protein_coding	KNOWN	ORAI1	ENSG00000276045	ORAI1	ORAI calcium release-activated calcium modulator 1 [Source:HGNC Symbol;Acc:HGNC:25896]	ORAI1
ENSG00000115594	6.95467	6.63393	0.320736	0.550975	0.605739	0.837998	chr2	102064544	102179874	+	ENSG00000115594.10	protein_coding	KNOWN	IL1R1	ENSG00000115594	IL1R1	interleukin 1 receptor type 1 [Source:HGNC Symbol;Acc:HGNC:5993]	IL1R1
ENSG00000184344	-3.05959	-5.15657	2.09698	0.55065	0.605946	0.837998	chr12	7689782	7695776	-	ENSG00000184344.3	protein_coding	KNOWN	GDF3	ENSG00000184344	GDF3	growth differentiation factor 3 [Source:HGNC Symbol;Acc:HGNC:4218]	GDF3
ENSG00000132688	5.98399	5.61688	0.367107	0.550491	0.606047	0.837998	chr1	156668763	156677397	-	ENSG00000132688.10	protein_coding	KNOWN	NES	ENSG00000132688	NES	nestin [Source:HGNC Symbol;Acc:HGNC:7756]	NES
ENSG00000135111	3.39726	2.39641	1.00085	0.549673	0.606567	0.837998	chr12	114670254	114684164	-	ENSG00000135111.13	protein_coding	KNOWN	TBX3	ENSG00000135111	TBX3	T-box transcription factor 3 [Source:HGNC Symbol;Acc:HGNC:11602]	TBX3
ENSG00000285542	-3.09932	-5.15657	2.05725	0.549064	0.606954	0.837998	NA	NA	NA	NA	NA	NA	NA	NA	NA	NA	NA	NA
ENSG00000135838	-3.10538	-5.15657	2.05119	0.548795	0.607125	0.837998	chr1	182789293	182830384	+	ENSG00000135838.12	protein_coding	KNOWN	NPL	ENSG00000135838	NPL	N-acetylneuraminate pyruvate lyase [Source:HGNC Symbol;Acc:HGNC:16781]	NPL
ENSG00000164109	6.96292	6.54643	0.416493	0.54873	0.607167	0.837998	chr4	120055608	120067074	-	ENSG00000164109.12	protein_coding	KNOWN	MAD2L1	ENSG00000164109	MAD2L1	mitotic arrest deficient 2 like 1 [Source:HGNC Symbol;Acc:HGNC:6763]	MAD2L1
ENSG00000100003	2.03476	0.494464	1.54029	0.547501	0.607949	0.838574	chr22	30396857	30425317	+	ENSG00000100003.16	protein_coding	KNOWN	SEC14L2	ENSG00000100003	SEC14L2	SEC14 like lipid binding 2 [Source:HGNC Symbol;Acc:HGNC:10699]	SEC14L2
ENSG00000054219	-3.14413	-5.15657	2.01244	0.546885	0.608341	0.838574	chr2	159803355	159904749	-	ENSG00000054219.10	protein_coding	KNOWN	LY75	ENSG00000054219	LY75	lymphocyte antigen 75 [Source:HGNC Symbol;Acc:HGNC:6729]	LY75
ENSG00000152422	6.65213	6.35449	0.29764	0.545757	0.60906	0.838852	chr5	83077498	83353787	+	ENSG00000152422.14	protein_coding	KNOWN	XRCC4	ENSG00000152422	XRCC4	X-ray repair cross complementing 4 [Source:HGNC Symbol;Acc:HGNC:12831]	XRCC4
ENSG00000088386	-2.49382	-5.15657	2.66275	0.545086	0.609488	0.838908	chr13	98683801	98752654	-	ENSG00000088386.14	protein_coding	KNOWN	SLC15A1	ENSG00000088386	SLC15A1	solute carrier family 15 member 1 [Source:HGNC Symbol;Acc:HGNC:10920]	SLC15A1
ENSG00000198216	-0.238301	-1.70916	1.47086	0.544533	0.60984	0.838908	chr1	181413102	181808084	+	ENSG00000198216.9	protein_coding	KNOWN	CACNA1E	ENSG00000198216	CACNA1E	calcium voltage-gated channel subunit alpha1 E [Source:HGNC Symbol;Acc:HGNC:1392]	CACNA1E
ENSG00000146731	10.1256	9.78643	0.339135	0.544194	0.610057	0.838908	chr7	56051630	56063989	+	ENSG00000146731.9	protein_coding	KNOWN	CCT6A	ENSG00000146731	CCT6A	chaperonin containing TCP1 subunit 6A [Source:HGNC Symbol;Acc:HGNC:1620]	CCT6A
ENSG00000226221	-3.22003	-5.15657	1.93654	0.54221	0.611324	0.839682	chr5	56504635	56505072	-	ENSG00000226221.1	processed_pseudogene	KNOWN	RPL26P19	ENSG00000226221	RPL26P19	ribosomal protein L26 pseudogene 19 [Source:HGNC Symbol;Acc:HGNC:36393]	RPL26P19
ENSG00000095713	0.645573	-0.851057	1.49663	0.541126	0.612016	0.839682	chr10	97865000	98030828	-	ENSG00000095713.12	protein_coding	KNOWN	CRTAC1	ENSG00000095713	CRTAC1	cartilage acidic protein 1 [Source:HGNC Symbol;Acc:HGNC:14882]	CRTAC1
ENSG00000004776	5.30664	3.97479	1.33185	0.540977	0.612111	0.839682	chr19	35754568	35758079	-	ENSG00000004776.10	protein_coding	KNOWN	HSPB6	ENSG00000004776	HSPB6	heat shock protein family B (small) member 6 [Source:HGNC Symbol;Acc:HGNC:26511]	HSPB6
ENSG00000159199	9.58575	9.38336	0.202394	0.540816	0.612215	0.839682	chr17	48892765	48895871	+	ENSG00000159199.12	protein_coding	KNOWN	ATP5G1	ENSG00000159199	ATP5MC1	ATP synthase membrane subunit c locus 1 [Source:HGNC Symbol;Acc:HGNC:841]	ATP5MC1
ENSG00000163586	-0.238376	-4.36409	4.12571	0.53924	0.613223	0.839905	chr2	88122982	88128116	-	ENSG00000163586.8	protein_coding	KNOWN	FABP1	ENSG00000163586	FABP1	fatty acid binding protein 1 [Source:HGNC Symbol;Acc:HGNC:3555]	FABP1
ENSG00000113083	5.12154	3.95963	1.16191	0.535953	0.615329	0.841588	chr5	122063195	122078285	-	ENSG00000113083.11	protein_coding	KNOWN	LOX	ENSG00000113083	LOX	lysyl oxidase [Source:HGNC Symbol;Acc:HGNC:6664]	LOX
ENSG00000112033	8.17066	7.87606	0.294599	0.535851	0.615394	0.841588	chr6	35342558	35428191	+	ENSG00000112033.12	protein_coding	KNOWN	PPARD	ENSG00000112033	PPARD	peroxisome proliferator activated receptor delta [Source:HGNC Symbol;Acc:HGNC:9235]	PPARD
ENSG00000138684	3.96116	2.85701	1.10415	0.53565	0.615523	0.841588	chr4	122612628	122621069	-	ENSG00000138684.6	protein_coding	KNOWN	IL21	ENSG00000138684	IL21	interleukin 21 [Source:HGNC Symbol;Acc:HGNC:6005]	IL21
ENSG00000270945	-0.93228	-2.26589	1.33361	0.532664	0.61744	0.84339	chr16	74612596	74613221	-	ENSG00000270945.1	processed_pseudogene	KNOWN	HSPE1P7	ENSG00000270945	HSPE1P7	heat shock protein family E (Hsp10) member 1 pseudogene 7 [Source:HGNC Symbol;Acc:HGNC:49327]	HSPE1P7
ENSG00000039068	5.1875	3.26996	1.91754	0.531286	0.618326	0.844104	chr16	68737225	68835548	+	ENSG00000039068.17	protein_coding	KNOWN	CDH1	ENSG00000039068	CDH1	cadherin 1 [Source:HGNC Symbol;Acc:HGNC:1748]	CDH1
ENSG00000140374	8.13936	7.85938	0.279976	0.526461	0.621433	0.847029	chr15	76215355	76311472	-	ENSG00000140374.14	protein_coding	KNOWN	ETFA	ENSG00000140374	ETFA	electron transfer flavoprotein subunit alpha [Source:HGNC Symbol;Acc:HGNC:3481]	ETFA
ENSG00000168702	-3.42009	-5.15657	1.73647	0.523448	0.623379	0.84795	chr2	140231423	142131701	-	ENSG00000168702.15	protein_coding	KNOWN	LRP1B	ENSG00000168702	LRP1B	LDL receptor related protein 1B [Source:HGNC Symbol;Acc:HGNC:6693]	LRP1B
ENSG00000099995	7.31406	7.03486	0.279207	0.522038	0.62429	0.84795	chr22	30331988	30356947	-	ENSG00000099995.17	protein_coding	KNOWN	SF3A1	ENSG00000099995	SF3A1	splicing factor 3a subunit 1 [Source:HGNC Symbol;Acc:HGNC:10765]	SF3A1
ENSG00000146648	6.0861	5.66248	0.42362	0.520784	0.625101	0.84795	chr7	55019021	55256620	+	ENSG00000146648.14	protein_coding	KNOWN	EGFR	ENSG00000146648	EGFR	epidermal growth factor receptor [Source:HGNC Symbol;Acc:HGNC:3236]	EGFR
ENSG00000183691	0.578002	-0.760988	1.33899	0.520171	0.625498	0.84795	chr17	56593699	56595590	+	ENSG00000183691.4	protein_coding	KNOWN	NOG	ENSG00000183691	NOG	noggin [Source:HGNC Symbol;Acc:HGNC:7866]	NOG
ENSG00000205362	2.2517	1.34738	0.904313	0.518974	0.626273	0.84795	chr16	56638666	56750276	+	ENSG00000205362.9	protein_coding	KNOWN	MT1A	ENSG00000205362	MT1A	metallothionein 1A [Source:HGNC Symbol;Acc:HGNC:7393]	MT1A
ENSG00000169884	4.11703	3.61304	0.503989	0.515925	0.628251	0.849422	chr12	48965340	48971763	-	ENSG00000169884.12	protein_coding	KNOWN	WNT10B	ENSG00000169884	WNT10B	Wnt family member 10B [Source:HGNC Symbol;Acc:HGNC:12775]	WNT10B
ENSG00000116871	7.26632	7.04624	0.220082	0.512765	0.630303	0.850219	chr1	36155579	36180849	+	ENSG00000116871.14	protein_coding	KNOWN	MAP7D1	ENSG00000116871	MAP7D1	MAP7 domain containing 1 [Source:HGNC Symbol;Acc:HGNC:25514]	MAP7D1
ENSG00000175595	7.20041	6.96992	0.23049	0.512374	0.630558	0.850219	chr16	13920157	13952345	+	ENSG00000175595.13	protein_coding	KNOWN	ERCC4	ENSG00000175595	ERCC4	ERCC excision repair 4, endonuclease catalytic subunit [Source:HGNC Symbol;Acc:HGNC:3436]	ERCC4
ENSG00000113575	10.2471	10.0403	0.206826	0.511464	0.631149	0.850581	chr5	134194334	134226142	-	ENSG00000113575.8	protein_coding	KNOWN	PPP2CA	ENSG00000113575	PPP2CA	protein phosphatase 2 catalytic subunit alpha [Source:HGNC Symbol;Acc:HGNC:9299]	PPP2CA
ENSG00000156471	9.16149	8.80902	0.352469	0.510134	0.632015	0.850877	chr8	96261715	96336995	+	ENSG00000156471.11	protein_coding	KNOWN	PTDSS1	ENSG00000156471	PTDSS1	phosphatidylserine synthase 1 [Source:HGNC Symbol;Acc:HGNC:9587]	PTDSS1
ENSG00000196664	5.91567	5.48244	0.433223	0.507979	0.63342	0.852332	chrX	12867083	12890380	+	ENSG00000196664.4	protein_coding	KNOWN	TLR7	ENSG00000196664	TLR7	toll like receptor 7 [Source:HGNC Symbol;Acc:HGNC:15631]	TLR7
ENSG00000167136	6.47496	6.23336	0.241604	0.507401	0.633797	0.852403	chr9	128818474	128822677	+	ENSG00000167136.6	protein_coding	KNOWN	ENDOG	ENSG00000167136	ENDOG	endonuclease G [Source:HGNC Symbol;Acc:HGNC:3346]	ENDOG
ENSG00000125378	4.80097	4.10001	0.700959	0.506812	0.634181	0.852453	chr14	53949736	53958761	-	ENSG00000125378.14	protein_coding	KNOWN	BMP4	ENSG00000125378	BMP4	bone morphogenetic protein 4 [Source:HGNC Symbol;Acc:HGNC:1071]	BMP4
ENSG00000169418	4.54061	3.99441	0.546202	0.506352	0.634481	0.852453	chr1	153678637	153693992	+	ENSG00000169418.9	protein_coding	KNOWN	NPR1	ENSG00000169418	NPR1	natriuretic peptide receptor 1 [Source:HGNC Symbol;Acc:HGNC:7943]	NPR1
ENSG00000171497	7.65105	7.43416	0.216894	0.503954	0.636047	0.853399	chr4	158709134	158723396	-	ENSG00000171497.4	protein_coding	KNOWN	PPID	ENSG00000171497	PPID	peptidylprolyl isomerase D [Source:HGNC Symbol;Acc:HGNC:9257]	PPID
ENSG00000168078	-3.56661	-5.15657	1.58996	0.503288	0.636483	0.853399	chr8	27809620	27838095	-	ENSG00000168078.8	protein_coding	KNOWN	PBK	ENSG00000168078	PBK	PDZ binding kinase [Source:HGNC Symbol;Acc:HGNC:18282]	PBK
ENSG00000174944	-3.56661	-5.15657	1.58996	0.503288	0.636483	0.853399	chr3	151212117	151278467	-	ENSG00000174944.7	protein_coding	KNOWN	P2RY14	ENSG00000174944	P2RY14	purinergic receptor P2Y14 [Source:HGNC Symbol;Acc:HGNC:16442]	P2RY14
ENSG00000283228	-1.97519	-5.15657	3.18138	0.502383	0.637074	0.85356	NA	NA	NA	NA	NA	NA	NA	NA	NA	NA	NA	NA
ENSG00000173039	5.51324	5.20158	0.31166	0.499608	0.638892	0.854373	chr11	65653596	65663094	-	ENSG00000173039.17	protein_coding	KNOWN	RELA	ENSG00000173039	RELA	RELA proto-oncogene, NF-kB subunit [Source:HGNC Symbol;Acc:HGNC:9955]	RELA
ENSG00000167526	7.11011	6.77291	0.3372	0.498778	0.639436	0.854373	chr16	89560657	89566828	+	ENSG00000167526.12	protein_coding	KNOWN	RPL13	ENSG00000167526	RPL13	ribosomal protein L13 [Source:HGNC Symbol;Acc:HGNC:10303]	RPL13
ENSG00000255508	4.4077	-5.15657	9.56427	0.498708	0.639482	0.854373	chr11	62559603	62591531	-	ENSG00000255508.6	protein_coding	NOVEL	RP11-864I4.1	ENSG00000255508		novel protein	AP002990.1
ENSG00000112576	10.0746	9.79716	0.277446	0.494164	0.642464	0.856185	chr6	41934933	42050357	-	ENSG00000112576.11	protein_coding	KNOWN	CCND3	ENSG00000112576	CCND3	cyclin D3 [Source:HGNC Symbol;Acc:HGNC:1585]	CCND3
ENSG00000185634	-3.80083	-5.15657	1.35574	0.491688	0.644092	0.857828	chr15	48823735	48963444	-	ENSG00000185634.10	protein_coding	KNOWN	SHC4	ENSG00000185634	SHC4	SHC adaptor protein 4 [Source:HGNC Symbol;Acc:HGNC:16743]	SHC4
ENSG00000008405	4.67642	4.26961	0.406808	0.48758	0.646799	0.86022	chr12	106991364	107093829	-	ENSG00000008405.10	protein_coding	KNOWN	CRY1	ENSG00000008405	CRY1	cryptochrome circadian regulator 1 [Source:HGNC Symbol;Acc:HGNC:2384]	CRY1
ENSG00000137944	7.03394	6.81484	0.219104	0.485242	0.648343	0.861363	chr1	88935773	88992953	-	ENSG00000137944.15	protein_coding	KNOWN	CCBL2	ENSG00000137944	KYAT3	kynurenine aminotransferase 3 [Source:HGNC Symbol;Acc:HGNC:33238]	KYAT3
ENSG00000184675	6.63768	6.24087	0.396807	0.484792	0.64864	0.861363	chrX	64185117	64205744	-	ENSG00000184675.8	protein_coding	KNOWN	AMER1	ENSG00000184675	AMER1	APC membrane recruitment protein 1 [Source:HGNC Symbol;Acc:HGNC:26837]	AMER1
ENSG00000106483	6.46821	6.08146	0.386743	0.483974	0.649181	0.861646	chr7	37905932	38025695	-	ENSG00000106483.10	protein_coding	KNOWN	SFRP4	ENSG00000106483	SFRP4	secreted frizzled related protein 4 [Source:HGNC Symbol;Acc:HGNC:10778]	SFRP4
ENSG00000099725	-1.83775	-5.15657	3.31882	0.481255	0.650979	0.862596	chrY	7273972	7381548	+	ENSG00000099725.13	transcribed_unprocessed_pseudogene	KNOWN	PRKY	ENSG00000099725	PRKY	protein kinase Y-linked (pseudogene) [Source:HGNC Symbol;Acc:HGNC:9444]	PRKY
ENSG00000171051	5.74187	5.11492	0.626951	0.480861	0.65124	0.862596	chr19	51745172	51804110	-	ENSG00000171051.7	protein_coding	KNOWN	FPR1	ENSG00000171051	FPR1	formyl peptide receptor 1 [Source:HGNC Symbol;Acc:HGNC:3826]	FPR1
ENSG00000020633	6.90817	6.63093	0.277248	0.479819	0.65193	0.862596	chr1	24899511	24965121	-	ENSG00000020633.17	protein_coding	KNOWN	RUNX3	ENSG00000020633	RUNX3	RUNX family transcription factor 3 [Source:HGNC Symbol;Acc:HGNC:10473]	RUNX3
ENSG00000017483	6.66974	5.9213	0.748436	0.47914	0.652381	0.862596	chrX	48458537	48470256	-	ENSG00000017483.13	protein_coding	KNOWN	SLC38A5	ENSG00000017483	SLC38A5	solute carrier family 38 member 5 [Source:HGNC Symbol;Acc:HGNC:18070]	SLC38A5
ENSG00000187522	-1.82137	-5.15657	3.3352	0.479019	0.652461	0.862596	chr10	14838164	14871741	+	ENSG00000187522.12	protein_coding	KNOWN	HSPA14	ENSG00000187522	HSPA14	heat shock protein family A (Hsp70) member 14 [Source:HGNC Symbol;Acc:HGNC:29526]	HSPA14
ENSG00000115415	9.97533	9.68552	0.289816	0.477584	0.653412	0.86312	chr2	190964358	191020960	-	ENSG00000115415.17	protein_coding	KNOWN	STAT1	ENSG00000115415	STAT1	signal transducer and activator of transcription 1 [Source:HGNC Symbol;Acc:HGNC:11362]	STAT1
ENSG00000143921	-3.78822	-5.15657	1.36835	0.477345	0.653571	0.86312	chr2	43838964	43878466	+	ENSG00000143921.6	protein_coding	KNOWN	ABCG8	ENSG00000143921	ABCG8	ATP binding cassette subfamily G member 8 [Source:HGNC Symbol;Acc:HGNC:13887]	ABCG8
ENSG00000175315	0.911865	-0.211437	1.1233	0.476353	0.654229	0.863123	chr11	66011841	66013505	+	ENSG00000175315.2	protein_coding	KNOWN	CST6	ENSG00000175315	CST6	cystatin E/M [Source:HGNC Symbol;Acc:HGNC:2478]	CST6
ENSG00000090382	11.2062	10.9925	0.213692	0.475183	0.655006	0.86355	chr12	69348341	69354234	+	ENSG00000090382.5	protein_coding	KNOWN	LYZ	ENSG00000090382	LYZ	lysozyme [Source:HGNC Symbol;Acc:HGNC:6740]	LYZ
ENSG00000198650	-0.631169	-2.63437	2.0032	0.471927	0.657171	0.864015	chr16	71565660	71577130	-	ENSG00000198650.9	protein_coding	KNOWN	TAT	ENSG00000198650	TAT	tyrosine aminotransferase [Source:HGNC Symbol;Acc:HGNC:11573]	TAT
ENSG00000177192	7.71875	7.36876	0.349994	0.470848	0.657889	0.864015	chr12	131929200	131945896	+	ENSG00000177192.12	protein_coding	KNOWN	PUS1	ENSG00000177192	PUS1	pseudouridine synthase 1 [Source:HGNC Symbol;Acc:HGNC:15508]	PUS1
ENSG00000152977	0.337967	-1.0997	1.43767	0.470248	0.658289	0.864015	chr3	147393422	147510293	+	ENSG00000152977.8	protein_coding	KNOWN	ZIC1	ENSG00000152977	ZIC1	Zic family member 1 [Source:HGNC Symbol;Acc:HGNC:12872]	ZIC1
ENSG00000105146	2.29235	1.44165	0.850696	0.469906	0.658516	0.864015	chr19	57230802	57235548	+	ENSG00000105146.11	protein_coding	KNOWN	AURKC	ENSG00000105146	AURKC	aurora kinase C [Source:HGNC Symbol;Acc:HGNC:11391]	AURKC
ENSG00000104320	8.20336	7.9769	0.226454	0.46731	0.660247	0.864069	chr8	89933336	90003228	-	ENSG00000104320.12	protein_coding	KNOWN	NBN	ENSG00000104320	NBN	nibrin [Source:HGNC Symbol;Acc:HGNC:7652]	NBN
ENSG00000206075	0.261831	-1.07412	1.33595	0.466091	0.66106	0.864069	chr18	63476761	63505085	+	ENSG00000206075.12	protein_coding	KNOWN	SERPINB5	ENSG00000206075	SERPINB5	serpin family B member 5 [Source:HGNC Symbol;Acc:HGNC:8949]	SERPINB5
ENSG00000105810	7.45728	6.85468	0.6026	0.465965	0.661144	0.864069	chr7	92604921	92836594	-	ENSG00000105810.8	protein_coding	KNOWN	CDK6	ENSG00000105810	CDK6	cyclin dependent kinase 6 [Source:HGNC Symbol;Acc:HGNC:1777]	CDK6
ENSG00000016082	0.118881	-1.27579	1.39468	0.465935	0.661164	0.864069	chr5	51383391	51394738	+	ENSG00000016082.13	protein_coding	KNOWN	ISL1	ENSG00000016082	ISL1	ISL LIM homeobox 1 [Source:HGNC Symbol;Acc:HGNC:6132]	ISL1
ENSG00000007944	8.92026	8.71175	0.208509	0.465907	0.661183	0.864069	chr6	16129125	16148248	+	ENSG00000007944.13	protein_coding	KNOWN	MYLIP	ENSG00000007944	MYLIP	myosin regulatory light chain interacting protein [Source:HGNC Symbol;Acc:HGNC:21155]	MYLIP
ENSG00000101680	1.8498	1.18526	0.664541	0.460357	0.664894	0.866589	chr18	6941744	7117814	-	ENSG00000101680.12	protein_coding	KNOWN	LAMA1	ENSG00000101680	LAMA1	laminin subunit alpha 1 [Source:HGNC Symbol;Acc:HGNC:6481]	LAMA1
ENSG00000097046	6.78475	6.54831	0.236442	0.459926	0.665183	0.866589	chr1	91500893	91525764	+	ENSG00000097046.11	protein_coding	KNOWN	CDC7	ENSG00000097046	CDC7	cell division cycle 7 [Source:HGNC Symbol;Acc:HGNC:1745]	CDC7
ENSG00000255356	-1.09717	-5.15657	4.0594	0.459338	0.665576	0.866589	chr12	7896608	7896956	-	ENSG00000255356.2	processed_pseudogene	KNOWN	RP11-277E18.2	ENSG00000255356		Nanog homeobox (NANOG) pseudogene	AC007536.1
ENSG00000104921	7.06608	5.4568	1.60928	0.458443	0.666176	0.866589	chr19	7688758	7702146	-	ENSG00000104921.13	protein_coding	KNOWN	FCER2	ENSG00000104921	FCER2	Fc fragment of IgE receptor II [Source:HGNC Symbol;Acc:HGNC:3612]	FCER2
ENSG00000147570	3.81805	3.07373	0.74432	0.455532	0.668129	0.867974	chr8	66021560	66100526	+	ENSG00000147570.8	protein_coding	KNOWN	DNAJC5B	ENSG00000147570	DNAJC5B	DnaJ heat shock protein family (Hsp40) member C5 beta [Source:HGNC Symbol;Acc:HGNC:24138]	DNAJC5B
ENSG00000061492	0.548559	-0.465798	1.01436	0.454961	0.668512	0.868044	chr5	138083892	138092365	+	ENSG00000061492.10	protein_coding	KNOWN	WNT8A	ENSG00000061492	WNT8A	Wnt family member 8A [Source:HGNC Symbol;Acc:HGNC:12788]	WNT8A
ENSG00000112149	10.1238	9.63785	0.485968	0.453419	0.669548	0.868823	chr6	14117256	14136918	+	ENSG00000112149.8	protein_coding	KNOWN	CD83	ENSG00000112149	CD83	CD83 molecule [Source:HGNC Symbol;Acc:HGNC:1703]	CD83
ENSG00000158050	6.78685	6.53071	0.256143	0.452102	0.670433	0.868823	chr2	96143166	96145440	-	ENSG00000158050.4	protein_coding	KNOWN	DUSP2	ENSG00000158050	DUSP2	dual specificity phosphatase 2 [Source:HGNC Symbol;Acc:HGNC:3068]	DUSP2
ENSG00000062725	7.21521	7.01497	0.200235	0.450962	0.6712	0.869389	chr17	60443149	60526219	-	ENSG00000062725.8	protein_coding	KNOWN	APPBP2	ENSG00000062725	APPBP2	amyloid beta precursor protein binding protein 2 [Source:HGNC Symbol;Acc:HGNC:622]	APPBP2
ENSG00000141682	7.8238	7.35729	0.466511	0.446158	0.674437	0.872316	chr18	59899948	59904306	+	ENSG00000141682.11	protein_coding	KNOWN	PMAIP1	ENSG00000141682	PMAIP1	phorbol-12-myristate-13-acetate-induced protein 1 [Source:HGNC Symbol;Acc:HGNC:9108]	PMAIP1
ENSG00000188375	8.15837	7.91283	0.245538	0.445641	0.674785	0.872316	chr12	31791185	31792241	-	ENSG00000188375.4	protein_coding	KNOWN	H3F3C	ENSG00000188375	H3F3C	H3 histone family member 3C [Source:HGNC Symbol;Acc:HGNC:33164]	H3F3C
ENSG00000145675	8.98443	8.79525	0.189183	0.444669	0.675441	0.872475	chr5	68215720	68301821	+	ENSG00000145675.13	protein_coding	KNOWN	PIK3R1	ENSG00000145675	PIK3R1	phosphoinositide-3-kinase regulatory subunit 1 [Source:HGNC Symbol;Acc:HGNC:8979]	PIK3R1
ENSG00000106003	7.12019	6.81279	0.307409	0.441375	0.677667	0.873895	chr7	2512529	2529177	+	ENSG00000106003.11	protein_coding	KNOWN	LFNG	ENSG00000106003	LFNG	LFNG O-fucosylpeptide 3-beta-N-acetylglucosaminyltransferase [Source:HGNC Symbol;Acc:HGNC:6560]	LFNG
ENSG00000131747	7.85737	7.38118	0.47619	0.440175	0.678479	0.874007	chr17	40388516	40417950	-	ENSG00000131747.13	protein_coding	KNOWN	TOP2A	ENSG00000131747	TOP2A	DNA topoisomerase II alpha [Source:HGNC Symbol;Acc:HGNC:11989]	TOP2A
ENSG00000140463	5.80364	5.438	0.365644	0.439074	0.679224	0.874007	chr15	72686179	72738476	+	ENSG00000140463.12	protein_coding	KNOWN	BBS4	ENSG00000140463	BBS4	Bardet-Biedl syndrome 4 [Source:HGNC Symbol;Acc:HGNC:969]	BBS4
ENSG00000177565	8.91683	8.65224	0.264591	0.438764	0.679434	0.874007	chr3	177019355	177197396	-	ENSG00000177565.14	protein_coding	KNOWN	TBL1XR1	ENSG00000177565	TBL1XR1	transducin beta like 1 X-linked receptor 1 [Source:HGNC Symbol;Acc:HGNC:29529]	TBL1XR1
ENSG00000131791	6.74356	6.52412	0.219441	0.437996	0.679954	0.874007	chr1	147155106	147172550	-	ENSG00000131791.7	protein_coding	KNOWN	PRKAB2	ENSG00000131791	PRKAB2	protein kinase AMP-activated non-catalytic subunit beta 2 [Source:HGNC Symbol;Acc:HGNC:9379]	PRKAB2
ENSG00000131477	5.86908	5.59615	0.272927	0.437952	0.679984	0.874007	chr17	42758447	42763041	+	ENSG00000131477.9	protein_coding	KNOWN	RAMP2	ENSG00000131477	RAMP2	receptor activity modifying protein 2 [Source:HGNC Symbol;Acc:HGNC:9844]	RAMP2
ENSG00000166170	8.4403	8.25928	0.181016	0.43755	0.680256	0.874007	chr14	103556544	103562831	-	ENSG00000166170.9	protein_coding	KNOWN	BAG5	ENSG00000166170	BAG5	BCL2 associated athanogene 5 [Source:HGNC Symbol;Acc:HGNC:941]	BAG5
ENSG00000157554	5.55826	5.20944	0.348824	0.437158	0.680522	0.874007	chr21	38380027	38661780	-	ENSG00000157554.17	protein_coding	KNOWN	ERG	ENSG00000157554	ERG	ETS transcription factor ERG [Source:HGNC Symbol;Acc:HGNC:3446]	ERG
ENSG00000136238	9.96131	9.73841	0.222899	0.436832	0.680743	0.874007	chr7	6374523	6403977	+	ENSG00000136238.16	protein_coding	KNOWN	RAC1	ENSG00000136238	RAC1	Rac family small GTPase 1 [Source:HGNC Symbol;Acc:HGNC:9801]	RAC1
ENSG00000155760	5.41989	5.03553	0.384368	0.434513	0.682315	0.874808	chr2	202034587	202038445	+	ENSG00000155760.2	protein_coding	KNOWN	FZD7	ENSG00000155760	FZD7	frizzled class receptor 7 [Source:HGNC Symbol;Acc:HGNC:4045]	FZD7
ENSG00000039650	9.25425	8.93377	0.320482	0.433953	0.682696	0.874808	chr19	49861204	49878351	-	ENSG00000039650.8	protein_coding	KNOWN	PNKP	ENSG00000039650	PNKP	polynucleotide kinase 3'-phosphatase [Source:HGNC Symbol;Acc:HGNC:9154]	PNKP
ENSG00000109846	4.54553	4.14307	0.402457	0.432688	0.683555	0.875347	chr11	111908565	111923722	-	ENSG00000109846.6	protein_coding	KNOWN	CRYAB	ENSG00000109846	CRYAB	crystallin alpha B [Source:HGNC Symbol;Acc:HGNC:2389]	CRYAB
ENSG00000120438	9.65785	9.40385	0.253999	0.432353	0.683782	0.875347	chr6	159778498	159789749	-	ENSG00000120438.10	protein_coding	KNOWN	TCP1	ENSG00000120438	TCP1	t-complex 1 [Source:HGNC Symbol;Acc:HGNC:11655]	TCP1
ENSG00000138613	6.56708	6.33962	0.227462	0.428885	0.68614	0.877086	chr15	63276018	63309126	+	ENSG00000138613.12	protein_coding	KNOWN	APH1B	ENSG00000138613	APH1B	aph-1 homolog B, gamma-secretase subunit [Source:HGNC Symbol;Acc:HGNC:24080]	APH1B
ENSG00000169245	6.64555	6.31124	0.334303	0.42494	0.688827	0.878814	chr4	76021117	76023497	-	ENSG00000169245.5	protein_coding	KNOWN	CXCL10	ENSG00000169245	CXCL10	C-X-C motif chemokine ligand 10 [Source:HGNC Symbol;Acc:HGNC:10637]	CXCL10
ENSG00000100387	9.08972	8.93607	0.153651	0.422863	0.690244	0.879136	chr22	40951347	40973309	+	ENSG00000100387.8	protein_coding	KNOWN	RBX1	ENSG00000100387	RBX1	ring-box 1 [Source:HGNC Symbol;Acc:HGNC:9928]	RBX1
ENSG00000065057	6.74325	6.42619	0.317054	0.422363	0.690585	0.879136	chr16	2039815	2047866	-	ENSG00000065057.6	protein_coding	KNOWN	NTHL1	ENSG00000065057	NTHL1	nth like DNA glycosylase 1 [Source:HGNC Symbol;Acc:HGNC:8028]	NTHL1
ENSG00000170956	2.46991	1.33662	1.13329	0.421172	0.691399	0.879136	chr19	41796437	41811553	+	ENSG00000170956.15	protein_coding	KNOWN	CEACAM3	ENSG00000170956	CEACAM3	carcinoembryonic antigen related cell adhesion molecule 3 [Source:HGNC Symbol;Acc:HGNC:1815]	CEACAM3
ENSG00000131711	5.01843	4.62714	0.391288	0.421008	0.69151	0.879136	chr5	72107234	72209570	+	ENSG00000131711.13	protein_coding	KNOWN	MAP1B	ENSG00000131711	MAP1B	microtubule associated protein 1B [Source:HGNC Symbol;Acc:HGNC:6836]	MAP1B
ENSG00000171234	-3.17046	-4.36409	1.19363	0.420908	0.691579	0.879136	chr4	69051363	69112987	+	ENSG00000171234.12	protein_coding	KNOWN	UGT2B7	ENSG00000171234	UGT2B7	UDP glucuronosyltransferase family 2 member B7 [Source:HGNC Symbol;Acc:HGNC:12554]	UGT2B7
ENSG00000105327	7.55761	7.18228	0.375323	0.420633	0.691767	0.879136	chr19	47220822	47232766	-	ENSG00000105327.14	protein_coding	KNOWN	BBC3	ENSG00000105327	BBC3	BCL2 binding component 3 [Source:HGNC Symbol;Acc:HGNC:17868]	BBC3
ENSG00000184408	0.644637	-0.271651	0.916288	0.420166	0.692086	0.879136	chr7	120273668	120750331	+	ENSG00000184408.8	protein_coding	KNOWN	KCND2	ENSG00000184408	KCND2	potassium voltage-gated channel subfamily D member 2 [Source:HGNC Symbol;Acc:HGNC:6238]	KCND2
ENSG00000170464	6.29705	5.97942	0.317628	0.418302	0.69336	0.879871	chr5	139408588	139444491	-	ENSG00000170464.8	protein_coding	KNOWN	DNAJC18	ENSG00000170464	DNAJC18	DnaJ heat shock protein family (Hsp40) member C18 [Source:HGNC Symbol;Acc:HGNC:28429]	DNAJC18
ENSG00000126934	9.52463	9.36782	0.156809	0.415675	0.695158	0.881337	chr19	4090321	4124129	-	ENSG00000126934.12	protein_coding	KNOWN	MAP2K2	ENSG00000126934	MAP2K2	mitogen-activated protein kinase kinase 2 [Source:HGNC Symbol;Acc:HGNC:6842]	MAP2K2
ENSG00000104765	8.14711	7.95927	0.18784	0.413984	0.696317	0.881777	chr8	26382898	26505636	+	ENSG00000104765.13	protein_coding	KNOWN	BNIP3L	ENSG00000104765	BNIP3L	BCL2 interacting protein 3 like [Source:HGNC Symbol;Acc:HGNC:1085]	BNIP3L
ENSG00000108094	7.02866	6.65317	0.375495	0.412643	0.697237	0.881777	chr10	35008551	35090642	-	ENSG00000108094.13	protein_coding	KNOWN	CUL2	ENSG00000108094	CUL2	cullin 2 [Source:HGNC Symbol;Acc:HGNC:2552]	CUL2
ENSG00000099399	0.891348	-0.310698	1.20205	0.412421	0.697389	0.881777	chrX	30215560	30220089	+	ENSG00000099399.5	protein_coding	KNOWN	MAGEB2	ENSG00000099399	MAGEB2	MAGE family member B2 [Source:HGNC Symbol;Acc:HGNC:6809]	MAGEB2
ENSG00000159202	8.99393	8.84228	0.151646	0.409353	0.699495	0.881777	chr17	48908369	48929056	+	ENSG00000159202.16	protein_coding	KNOWN	UBE2Z	ENSG00000159202	UBE2Z	ubiquitin conjugating enzyme E2 Z [Source:HGNC Symbol;Acc:HGNC:25847]	UBE2Z
ENSG00000130826	9.38691	9.1698	0.217103	0.408682	0.699956	0.881777	chrX	154762742	154777689	+	ENSG00000130826.14	protein_coding	KNOWN	DKC1	ENSG00000130826	DKC1	dyskerin pseudouridine synthase 1 [Source:HGNC Symbol;Acc:HGNC:2890]	DKC1
ENSG00000236111	-0.0444344	-0.836447	0.792013	0.408191	0.700294	0.881777	chr1	45781277	45781957	+	ENSG00000236111.5	processed_pseudogene	KNOWN	RP11-630I5.1	ENSG00000236111		ribosomal protein L6 (RPL6) pseudogene	AL603882.1
ENSG00000185247	0.156873	-1.00697	1.16384	0.40695	0.701147	0.881777	chrX	149688228	149717266	+	ENSG00000185247.13	protein_coding	KNOWN	MAGEA11	ENSG00000185247	MAGEA11	MAGE family member A11 [Source:HGNC Symbol;Acc:HGNC:6798]	MAGEA11
ENSG00000141564	7.73669	7.36672	0.369972	0.406894	0.701186	0.881777	chr17	80544819	80966371	+	ENSG00000141564.12	protein_coding	KNOWN	RPTOR	ENSG00000141564	RPTOR	regulatory associated protein of MTOR complex 1 [Source:HGNC Symbol;Acc:HGNC:30287]	RPTOR
ENSG00000138193	3.94099	3.53576	0.405236	0.406107	0.701727	0.881956	chr10	93993989	94332823	+	ENSG00000138193.13	protein_coding	KNOWN	PLCE1	ENSG00000138193	PLCE1	phospholipase C epsilon 1 [Source:HGNC Symbol;Acc:HGNC:17175]	PLCE1
ENSG00000166167	6.22842	6.02501	0.203404	0.404351	0.702935	0.882273	chr10	101354033	101557321	+	ENSG00000166167.16	protein_coding	KNOWN	BTRC	ENSG00000166167	BTRC	beta-transducin repeat containing E3 ubiquitin protein ligase [Source:HGNC Symbol;Acc:HGNC:1144]	BTRC
ENSG00000156427	3.68875	3.30524	0.383511	0.402743	0.704043	0.882603	chr5	171419656	171457623	+	ENSG00000156427.7	protein_coding	KNOWN	FGF18	ENSG00000156427	FGF18	fibroblast growth factor 18 [Source:HGNC Symbol;Acc:HGNC:3674]	FGF18
ENSG00000005156	7.6624	7.44164	0.220764	0.402105	0.704483	0.882603	chr17	34980494	35009743	+	ENSG00000005156.10	protein_coding	KNOWN	LIG3	ENSG00000005156	LIG3	DNA ligase 3 [Source:HGNC Symbol;Acc:HGNC:6600]	LIG3
ENSG00000204031	0.157471	-0.962561	1.12003	0.401816	0.704682	0.882603	chr9	133317794	133318469	+	ENSG00000204031.3	unprocessed_pseudogene	KNOWN	LCN1P2	ENSG00000204031	LCN1P2	lipocalin 1 pseudogene 2 [Source:HGNC Symbol;Acc:HGNC:23680]	LCN1P2
ENSG00000107949	7.8438	7.6853	0.1585	0.401489	0.704908	0.882603	chr10	125823546	125853695	+	ENSG00000107949.15	protein_coding	KNOWN	BCCIP	ENSG00000107949	BCCIP	BRCA2 and CDKN1A interacting protein [Source:HGNC Symbol;Acc:HGNC:978]	BCCIP
ENSG00000182871	7.37755	7.05272	0.324833	0.40105	0.705211	0.882603	chr21	45405137	45513720	+	ENSG00000182871.13	protein_coding	KNOWN	COL18A1	ENSG00000182871	COL18A1	collagen type XVIII alpha 1 chain [Source:HGNC Symbol;Acc:HGNC:2195]	COL18A1
ENSG00000144231	8.16562	7.94804	0.21758	0.400399	0.705659	0.882745	chr2	127843551	127858157	-	ENSG00000144231.9	protein_coding	KNOWN	POLR2D	ENSG00000144231	POLR2D	RNA polymerase II subunit D [Source:HGNC Symbol;Acc:HGNC:9191]	POLR2D
ENSG00000126767	8.02555	7.86428	0.16127	0.399464	0.706305	0.883133	chrX	47635521	47650604	-	ENSG00000126767.16	protein_coding	KNOWN	ELK1	ENSG00000126767	ELK1	ETS transcription factor ELK1 [Source:HGNC Symbol;Acc:HGNC:3321]	ELK1
ENSG00000150093	-1.30232	-5.15657	3.85425	0.393915	0.71014	0.88631	chr10	32900319	33005792	-	ENSG00000150093.17	protein_coding	KNOWN	ITGB1	ENSG00000150093	ITGB1	integrin subunit beta 1 [Source:HGNC Symbol;Acc:HGNC:6153]	ITGB1
ENSG00000100985	8.83781	8.42077	0.417038	0.390888	0.712236	0.887731	chr20	46008908	46016561	+	ENSG00000100985.7	protein_coding	KNOWN	MMP9	ENSG00000100985	MMP9	matrix metallopeptidase 9 [Source:HGNC Symbol;Acc:HGNC:7176]	MMP9
ENSG00000167207	5.93566	5.29278	0.64288	0.390733	0.712343	0.887731	chr16	50693603	50733077	+	ENSG00000167207.10	protein_coding	KNOWN	NOD2	ENSG00000167207	NOD2	nucleotide binding oligomerization domain containing 2 [Source:HGNC Symbol;Acc:HGNC:5331]	NOD2
ENSG00000106991	8.13531	7.96602	0.169295	0.386576	0.715227	0.88964	chr9	127815012	127854756	-	ENSG00000106991.12	protein_coding	KNOWN	ENG	ENSG00000106991	ENG	endoglin [Source:HGNC Symbol;Acc:HGNC:3349]	ENG
ENSG00000186868	3.46981	3.0657	0.404105	0.384808	0.716455	0.890067	chr17	45894382	46028334	+	ENSG00000186868.14	protein_coding	KNOWN	MAPT	ENSG00000186868	MAPT	microtubule associated protein tau [Source:HGNC Symbol;Acc:HGNC:6893]	MAPT
ENSG00000106615	5.64916	5.37119	0.277969	0.384301	0.716807	0.890067	chr7	151466012	151520120	-	ENSG00000106615.8	protein_coding	KNOWN	RHEB	ENSG00000106615	RHEB	Ras homolog, mTORC1 binding [Source:HGNC Symbol;Acc:HGNC:10011]	RHEB
ENSG00000079246	5.83159	5.56694	0.264649	0.383561	0.717322	0.890067	chr2	216107464	216206303	+	ENSG00000079246.14	protein_coding	KNOWN	XRCC5	ENSG00000079246	XRCC5	X-ray repair cross complementing 5 [Source:HGNC Symbol;Acc:HGNC:12833]	XRCC5
ENSG00000235082	0.388324	-0.296797	0.685121	0.382117	0.718325	0.890067	chr1	160317403	160317706	+	ENSG00000235082.2	processed_pseudogene	KNOWN	SUMO1P3	ENSG00000235082	SUMO1P3	SUMO1 pseudogene 3 [Source:HGNC Symbol;Acc:HGNC:33150]	SUMO1P3
ENSG00000184160	0.999844	-0.101654	1.1015	0.381703	0.718614	0.890067	chr4	3766348	3768526	+	ENSG00000184160.7	protein_coding	KNOWN	ADRA2C	ENSG00000184160	ADRA2C	adrenoceptor alpha 2C [Source:HGNC Symbol;Acc:HGNC:283]	ADRA2C
ENSG00000163501	1.18618	0.243476	0.942701	0.378871	0.720585	0.89125	chr2	219054420	219060467	-	ENSG00000163501.6	protein_coding	KNOWN	IHH	ENSG00000163501	IHH	Indian hedgehog signaling molecule [Source:HGNC Symbol;Acc:HGNC:5956]	IHH
ENSG00000176890	7.89449	7.4533	0.441188	0.376112	0.722509	0.89238	chr18	657604	673578	+	ENSG00000176890.14	protein_coding	KNOWN	TYMS	ENSG00000176890	TYMS	thymidylate synthetase [Source:HGNC Symbol;Acc:HGNC:12441]	TYMS
ENSG00000185920	6.44297	6.10229	0.340683	0.374417	0.723691	0.89238	chr9	95442980	95517057	-	ENSG00000185920.14	protein_coding	KNOWN	PTCH1	ENSG00000185920	PTCH1	patched 1 [Source:HGNC Symbol;Acc:HGNC:9585]	PTCH1
ENSG00000084093	8.05061	7.87873	0.171879	0.374158	0.723872	0.89238	chr4	56907876	56935844	+	ENSG00000084093.14	protein_coding	KNOWN	REST	ENSG00000084093	REST	RE1 silencing transcription factor [Source:HGNC Symbol;Acc:HGNC:9966]	REST
ENSG00000108551	4.17278	3.50545	0.667329	0.372671	0.724911	0.892825	chr17	17494437	17496395	-	ENSG00000108551.4	protein_coding	KNOWN	RASD1	ENSG00000108551	RASD1	ras related dexamethasone induced 1 [Source:HGNC Symbol;Acc:HGNC:15828]	RASD1
ENSG00000102908	8.83674	8.68737	0.149375	0.372058	0.725339	0.892934	chr16	69565094	69704666	+	ENSG00000102908.19	protein_coding	KNOWN	NFAT5	ENSG00000102908	NFAT5	nuclear factor of activated T cells 5 [Source:HGNC Symbol;Acc:HGNC:7774]	NFAT5
ENSG00000178363	-3.07711	-4.36409	1.28698	0.370492	0.726434	0.893446	chr10	5524009	5526771	+	ENSG00000178363.4	protein_coding	KNOWN	CALML3	ENSG00000178363	CALML3	calmodulin like 3 [Source:HGNC Symbol;Acc:HGNC:1452]	CALML3
ENSG00000133835	9.24056	9.09021	0.150351	0.367262	0.728694	0.894368	chr5	119452443	119637199	+	ENSG00000133835.13	protein_coding	KNOWN	HSD17B4	ENSG00000133835	HSD17B4	hydroxysteroid 17-beta dehydrogenase 4 [Source:HGNC Symbol;Acc:HGNC:5213]	HSD17B4
ENSG00000110011	8.71237	8.57375	0.138621	0.36705	0.728842	0.894368	chr11	64230278	64234286	+	ENSG00000110011.12	protein_coding	KNOWN	DNAJC4	ENSG00000110011	DNAJC4	DnaJ heat shock protein family (Hsp40) member C4 [Source:HGNC Symbol;Acc:HGNC:5271]	DNAJC4
ENSG00000255627	2.78704	1.67792	1.10912	0.366993	0.728883	0.894368	chr12	22008348	22008880	+	ENSG00000255627.1	processed_pseudogene	KNOWN	RP11-547L9.1	ENSG00000255627		thioesterase superfamily member 4 (THEM4) pseudogene	AC092862.1
ENSG00000115548	8.26602	8.12391	0.142106	0.364753	0.730452	0.894975	chr2	86440647	86492716	+	ENSG00000115548.15	protein_coding	KNOWN	KDM3A	ENSG00000115548	KDM3A	lysine demethylase 3A [Source:HGNC Symbol;Acc:HGNC:20815]	KDM3A
ENSG00000100038	6.97273	6.74282	0.229908	0.363444	0.73137	0.895036	chr22	21957025	21982816	-	ENSG00000100038.18	protein_coding	KNOWN	TOP3B	ENSG00000100038	TOP3B	DNA topoisomerase III beta [Source:HGNC Symbol;Acc:HGNC:11993]	TOP3B
ENSG00000082175	0.485581	-0.483313	0.968894	0.363305	0.731467	0.895036	chr11	101029624	101130524	-	ENSG00000082175.13	protein_coding	KNOWN	PGR	ENSG00000082175	PGR	progesterone receptor [Source:HGNC Symbol;Acc:HGNC:8910]	PGR
ENSG00000077782	7.34596	7.08851	0.257443	0.361478	0.732749	0.895771	chr8	38411138	38468834	-	ENSG00000077782.18	protein_coding	KNOWN	FGFR1	ENSG00000077782	FGFR1	fibroblast growth factor receptor 1 [Source:HGNC Symbol;Acc:HGNC:3688]	FGFR1
ENSG00000197386	8.88936	8.74173	0.147634	0.360055	0.733748	0.896244	chr4	3074681	3243959	+	ENSG00000197386.9	protein_coding	KNOWN	HTT	ENSG00000197386	HTT	huntingtin [Source:HGNC Symbol;Acc:HGNC:4851]	HTT
ENSG00000259948	-3.10259	-3.99561	0.893017	0.359957	0.733817	0.896244	chr15	89201091	89201768	-	ENSG00000259948.2	processed_pseudogene	KNOWN	RP11-326A19.5	ENSG00000259948		VAMP (vesicle-associated membrane protein)-associated protein A, 33kDa (VAPA) pseudogene	AC124068.1
ENSG00000104129	8.52548	8.3251	0.200382	0.359035	0.734465	0.896305	chr15	40765155	40807478	-	ENSG00000104129.8	protein_coding	KNOWN	DNAJC17	ENSG00000104129	DNAJC17	DnaJ heat shock protein family (Hsp40) member C17 [Source:HGNC Symbol;Acc:HGNC:25556]	DNAJC17
ENSG00000019549	5.72997	5.49225	0.237722	0.357584	0.735485	0.896621	chr8	48917690	48921740	-	ENSG00000019549.7	protein_coding	KNOWN	SNAI2	ENSG00000019549	SNAI2	snail family transcriptional repressor 2 [Source:HGNC Symbol;Acc:HGNC:11094]	SNAI2
ENSG00000130396	8.36446	8.17378	0.190682	0.357141	0.735797	0.896621	chr6	167826922	167972023	+	ENSG00000130396.19	protein_coding	KNOWN	MLLT4	ENSG00000130396	AFDN	afadin, adherens junction formation factor [Source:HGNC Symbol;Acc:HGNC:7137]	AFDN
ENSG00000184216	9.9432	9.73371	0.209497	0.355013	0.737294	0.896621	chrX	154010500	154019980	-	ENSG00000184216.10	protein_coding	KNOWN	IRAK1	ENSG00000184216	IRAK1	interleukin 1 receptor associated kinase 1 [Source:HGNC Symbol;Acc:HGNC:6112]	IRAK1
ENSG00000185104	8.67045	8.53547	0.134979	0.354864	0.737398	0.896621	chr1	50437028	50960263	-	ENSG00000185104.18	protein_coding	KNOWN	FAF1	ENSG00000185104	FAF1	Fas associated factor 1 [Source:HGNC Symbol;Acc:HGNC:3578]	FAF1
ENSG00000140465	0.472625	-0.457198	0.929823	0.354725	0.737496	0.896621	chr15	74719542	74725610	-	ENSG00000140465.12	protein_coding	KNOWN	CYP1A1	ENSG00000140465	CYP1A1	cytochrome P450 family 1 subfamily A member 1 [Source:HGNC Symbol;Acc:HGNC:2595]	CYP1A1
ENSG00000108384	6.93693	6.74749	0.189436	0.354675	0.737532	0.896621	chr17	58692573	58735611	+	ENSG00000108384.13	protein_coding	KNOWN	RAD51C	ENSG00000108384	RAD51C	RAD51 paralog C [Source:HGNC Symbol;Acc:HGNC:9820]	RAD51C
ENSG00000111358	6.1533	5.94931	0.203988	0.352565	0.739017	0.897597	chr12	123633739	123662606	+	ENSG00000111358.12	protein_coding	KNOWN	GTF2H3	ENSG00000111358	GTF2H3	general transcription factor IIH subunit 3 [Source:HGNC Symbol;Acc:HGNC:4657]	GTF2H3
ENSG00000140464	8.84758	8.68534	0.162239	0.351734	0.739603	0.897895	chr15	73994673	74047812	+	ENSG00000140464.18	protein_coding	KNOWN	PML	ENSG00000140464	PML	promyelocytic leukemia [Source:HGNC Symbol;Acc:HGNC:9113]	PML
ENSG00000167244	6.05076	5.43271	0.618048	0.3484	0.741954	0.899166	chr11	2129112	2149603	-	ENSG00000167244.16	protein_coding	KNOWN	IGF2	ENSG00000167244	IGF2	insulin like growth factor 2 [Source:HGNC Symbol;Acc:HGNC:5466]	IGF2
ENSG00000004975	7.75734	7.61077	0.146573	0.348378	0.74197	0.899166	chr17	7225341	7234545	-	ENSG00000004975.10	protein_coding	KNOWN	DVL2	ENSG00000004975	DVL2	dishevelled segment polarity protein 2 [Source:HGNC Symbol;Acc:HGNC:3086]	DVL2
ENSG00000241186	-3.09932	-4.36409	1.26477	0.345544	0.743971	0.900705	chr3	46574555	46626543	+	ENSG00000241186.6	protein_coding	KNOWN	TDGF1	ENSG00000241186	TDGF1	teratocarcinoma-derived growth factor 1 [Source:HGNC Symbol;Acc:HGNC:11701]	TDGF1
ENSG00000175482	6.77271	6.38941	0.383306	0.342982	0.745783	0.902068	chr11	67350777	67356972	-	ENSG00000175482.7	protein_coding	KNOWN	POLD4	ENSG00000175482	POLD4	DNA polymerase delta 4, accessory subunit [Source:HGNC Symbol;Acc:HGNC:14106]	POLD4
ENSG00000008086	-1.24708	-2.51387	1.26679	0.339572	0.748197	0.90448	chrX	18425583	18653629	+	ENSG00000008086.9	protein_coding	KNOWN	CDKL5	ENSG00000008086	CDKL5	cyclin dependent kinase like 5 [Source:HGNC Symbol;Acc:HGNC:11411]	CDKL5
ENSG00000130726	10.732	10.5771	0.154896	0.337311	0.749799	0.904528	chr19	58544091	58550722	+	ENSG00000130726.10	protein_coding	KNOWN	TRIM28	ENSG00000130726	TRIM28	tripartite motif containing 28 [Source:HGNC Symbol;Acc:HGNC:16384]	TRIM28
ENSG00000100526	5.66095	5.24233	0.418624	0.336296	0.750518	0.904528	chr14	54396849	54420218	+	ENSG00000100526.18	protein_coding	KNOWN	CDKN3	ENSG00000100526	CDKN3	cyclin dependent kinase inhibitor 3 [Source:HGNC Symbol;Acc:HGNC:1791]	CDKN3
ENSG00000030110	8.51968	8.38307	0.136608	0.335901	0.750799	0.904528	chr6	33572547	33580293	-	ENSG00000030110.11	protein_coding	KNOWN	BAK1	ENSG00000030110	BAK1	BCL2 antagonist/killer 1 [Source:HGNC Symbol;Acc:HGNC:949]	BAK1
ENSG00000108342	-1.61278	-2.34921	0.736432	0.335745	0.75091	0.904528	chr17	40015361	40017813	+	ENSG00000108342.11	protein_coding	KNOWN	CSF3	ENSG00000108342	CSF3	colony stimulating factor 3 [Source:HGNC Symbol;Acc:HGNC:2438]	CSF3
ENSG00000105835	7.73809	7.45716	0.280929	0.334006	0.752143	0.905186	chr7	106248285	106286326	-	ENSG00000105835.10	protein_coding	KNOWN	NAMPT	ENSG00000105835	NAMPT	nicotinamide phosphoribosyltransferase [Source:HGNC Symbol;Acc:HGNC:30092]	NAMPT
ENSG00000170759	9.98208	9.85336	0.12872	0.332028	0.753549	0.905864	chr10	32009010	32056431	-	ENSG00000170759.10	protein_coding	KNOWN	KIF5B	ENSG00000170759	KIF5B	kinesin family member 5B [Source:HGNC Symbol;Acc:HGNC:6324]	KIF5B
ENSG00000154589	6.70284	6.42945	0.273388	0.330432	0.754683	0.905938	chr8	73991352	74029087	+	ENSG00000154589.5	protein_coding	KNOWN	LY96	ENSG00000154589	LY96	lymphocyte antigen 96 [Source:HGNC Symbol;Acc:HGNC:17156]	LY96
ENSG00000100811	8.93729	8.79701	0.140273	0.329168	0.755581	0.905938	chr14	100238298	100282792	+	ENSG00000100811.9	protein_coding	KNOWN	YY1	ENSG00000100811	YY1	YY1 transcription factor [Source:HGNC Symbol;Acc:HGNC:12856]	YY1
ENSG00000012223	5.58801	4.30037	1.28764	0.327132	0.75703	0.905938	chr3	46435645	46485234	-	ENSG00000012223.11	protein_coding	KNOWN	LTF	ENSG00000012223	LTF	lactotransferrin [Source:HGNC Symbol;Acc:HGNC:6720]	LTF
ENSG00000176248	8.913	8.74873	0.164269	0.326334	0.757598	0.905938	chr9	137174784	137188549	-	ENSG00000176248.8	protein_coding	KNOWN	ANAPC2	ENSG00000176248	ANAPC2	anaphase promoting complex subunit 2 [Source:HGNC Symbol;Acc:HGNC:19989]	ANAPC2
ENSG00000140379	7.70334	7.40689	0.296446	0.325898	0.757909	0.905938	chr15	79960889	79971446	-	ENSG00000140379.7	protein_coding	KNOWN	BCL2A1	ENSG00000140379	BCL2A1	BCL2 related protein A1 [Source:HGNC Symbol;Acc:HGNC:991]	BCL2A1
ENSG00000171720	8.23149	8.07581	0.155675	0.325595	0.758124	0.905938	chr5	141620876	141636870	-	ENSG00000171720.8	protein_coding	KNOWN	HDAC3	ENSG00000171720	HDAC3	histone deacetylase 3 [Source:HGNC Symbol;Acc:HGNC:4854]	HDAC3
ENSG00000113889	-0.174544	-1.06911	0.894562	0.325258	0.758364	0.905938	chr3	186717276	186743954	+	ENSG00000113889.10	protein_coding	KNOWN	KNG1	ENSG00000113889	KNG1	kininogen 1 [Source:HGNC Symbol;Acc:HGNC:6383]	KNG1
ENSG00000102003	5.11172	4.82228	0.289433	0.323793	0.759408	0.905938	chrX	49187804	49200259	-	ENSG00000102003.9	protein_coding	KNOWN	SYP	ENSG00000102003	SYP	synaptophysin [Source:HGNC Symbol;Acc:HGNC:11506]	SYP
ENSG00000174600	5.32854	5.11229	0.216255	0.32122	0.761243	0.907424	chr12	108288044	108339341	-	ENSG00000174600.12	protein_coding	KNOWN	CMKLR1	ENSG00000174600	CMKLR1	chemerin chemokine-like receptor 1 [Source:HGNC Symbol;Acc:HGNC:2121]	CMKLR1
ENSG00000235552	-0.927336	-5.15657	4.22923	0.320432	0.761805	0.907683	chr18	6462144	6463015	-	ENSG00000235552.4	transcribed_processed_pseudogene	KNOWN	RPL6P27	ENSG00000235552	RPL6P27	ribosomal protein L6 pseudogene 27 [Source:HGNC Symbol;Acc:HGNC:36133]	RPL6P27
ENSG00000058085	3.33636	2.10994	1.22642	0.317487	0.763908	0.909728	chr1	183186238	183244900	+	ENSG00000058085.13	protein_coding	KNOWN	LAMC2	ENSG00000058085	LAMC2	laminin subunit gamma 2 [Source:HGNC Symbol;Acc:HGNC:6493]	LAMC2
ENSG00000165240	4.8404	4.56093	0.279469	0.315524	0.76531	0.910623	chrX	77910656	78050395	+	ENSG00000165240.16	protein_coding	KNOWN	ATP7A	ENSG00000165240	ATP7A	ATPase copper transporting alpha [Source:HGNC Symbol;Acc:HGNC:869]	ATP7A
ENSG00000243742	-2.99637	-3.99561	0.999231	0.309466	0.769646	0.913453	chr11	61615036	61639449	+	ENSG00000243742.4	transcribed_processed_pseudogene	KNOWN	RPLP0P2	ENSG00000243742	RPLP0P2	ribosomal protein lateral stalk subunit P0 pseudogene 2 [Source:HGNC Symbol;Acc:HGNC:17960]	RPLP0P2
ENSG00000186281	4.05847	3.65744	0.401036	0.306979	0.771429	0.913453	chr2	96021946	96039451	-	ENSG00000186281.11	protein_coding	KNOWN	GPAT2	ENSG00000186281	GPAT2	glycerol-3-phosphate acyltransferase 2, mitochondrial [Source:HGNC Symbol;Acc:HGNC:27168]	GPAT2
ENSG00000144230	0.0438132	-0.713721	0.757535	0.306178	0.772003	0.913453	chr2	127645864	127652639	+	ENSG00000144230.15	protein_coding	KNOWN	GPR17	ENSG00000144230	GPR17	G protein-coupled receptor 17 [Source:HGNC Symbol;Acc:HGNC:4471]	GPR17
ENSG00000101966	8.95354	8.78271	0.170829	0.306088	0.772068	0.913453	chrX	123859724	123913979	+	ENSG00000101966.11	protein_coding	KNOWN	XIAP	ENSG00000101966	XIAP	X-linked inhibitor of apoptosis [Source:HGNC Symbol;Acc:HGNC:592]	XIAP
ENSG00000245848	6.05941	5.86667	0.192743	0.305777	0.772291	0.913453	chr19	33299934	33302564	-	ENSG00000245848.2	protein_coding	KNOWN	CEBPA	ENSG00000245848	CEBPA	CCAAT enhancer binding protein alpha [Source:HGNC Symbol;Acc:HGNC:1833]	CEBPA
ENSG00000112742	5.27235	4.81992	0.452428	0.302866	0.774381	0.914798	chr6	80003887	80042527	+	ENSG00000112742.8	protein_coding	KNOWN	TTK	ENSG00000112742	TTK	TTK protein kinase [Source:HGNC Symbol;Acc:HGNC:12401]	TTK
ENSG00000116030	9.70431	9.48757	0.21674	0.301133	0.775626	0.915448	chr2	202206180	202238608	-	ENSG00000116030.15	protein_coding	KNOWN	SUMO1	ENSG00000116030	SUMO1	small ubiquitin like modifier 1 [Source:HGNC Symbol;Acc:HGNC:12502]	SUMO1
ENSG00000122025	4.51662	4.00961	0.507015	0.298995	0.777164	0.91562	chr13	28003274	28100592	-	ENSG00000122025.13	protein_coding	KNOWN	FLT3	ENSG00000122025	FLT3	fms related tyrosine kinase 3 [Source:HGNC Symbol;Acc:HGNC:3765]	FLT3
ENSG00000213231	6.97293	6.39285	0.580084	0.294762	0.78021	0.918798	chr14	95686417	95692643	+	ENSG00000213231.11	protein_coding	KNOWN	TCL1B	ENSG00000213231	TCL1B	T cell leukemia/lymphoma 1B [Source:HGNC Symbol;Acc:HGNC:11649]	TCL1B
ENSG00000104312	6.44872	6.27629	0.172426	0.293839	0.780875	0.91917	chr8	89757747	89791063	+	ENSG00000104312.7	protein_coding	KNOWN	RIPK2	ENSG00000104312	RIPK2	receptor interacting serine/threonine kinase 2 [Source:HGNC Symbol;Acc:HGNC:10020]	RIPK2
ENSG00000008838	8.19568	8.02089	0.174792	0.291721	0.782402	0.919733	chr17	40019097	40061215	-	ENSG00000008838.16	protein_coding	KNOWN	MED24	ENSG00000008838	MED24	mediator complex subunit 24 [Source:HGNC Symbol;Acc:HGNC:22963]	MED24
ENSG00000198862	8.33327	8.21587	0.1174	0.29073	0.783116	0.919751	chr21	28928144	28992956	-	ENSG00000198862.12	protein_coding	KNOWN	LTN1	ENSG00000198862	LTN1	listerin E3 ubiquitin protein ligase 1 [Source:HGNC Symbol;Acc:HGNC:13082]	LTN1
ENSG00000114115	5.16311	4.91112	0.251997	0.289921	0.7837	0.919988	chr3	139517434	139539829	-	ENSG00000114115.8	protein_coding	KNOWN	RBP1	ENSG00000114115	RBP1	retinol binding protein 1 [Source:HGNC Symbol;Acc:HGNC:9919]	RBP1
ENSG00000105974	8.00368	7.79716	0.206521	0.288174	0.784961	0.920275	chr7	116524785	116561184	+	ENSG00000105974.10	protein_coding	KNOWN	CAV1	ENSG00000105974	CAV1	caveolin 1 [Source:HGNC Symbol;Acc:HGNC:1527]	CAV1
ENSG00000154096	7.94731	7.76013	0.18718	0.287352	0.785554	0.920444	chr11	119417378	119424985	-	ENSG00000154096.12	protein_coding	KNOWN	THY1	ENSG00000154096	THY1	Thy-1 cell surface antigen [Source:HGNC Symbol;Acc:HGNC:11801]	THY1
ENSG00000177885	9.06751	8.90529	0.162216	0.286521	0.786155	0.920444	chr17	75318076	75405709	-	ENSG00000177885.12	protein_coding	KNOWN	GRB2	ENSG00000177885	GRB2	growth factor receptor bound protein 2 [Source:HGNC Symbol;Acc:HGNC:4566]	GRB2
ENSG00000121067	8.92658	8.77071	0.155866	0.284488	0.787623	0.920598	chr17	49598884	49678234	-	ENSG00000121067.16	protein_coding	KNOWN	SPOP	ENSG00000121067	SPOP	speckle type BTB/POZ protein [Source:HGNC Symbol;Acc:HGNC:11254]	SPOP
ENSG00000005249	6.858	6.57775	0.280251	0.284151	0.787867	0.920598	chr7	107044649	107161811	+	ENSG00000005249.11	protein_coding	KNOWN	PRKAR2B	ENSG00000005249	PRKAR2B	protein kinase cAMP-dependent type II regulatory subunit beta [Source:HGNC Symbol;Acc:HGNC:9392]	PRKAR2B
ENSG00000213551	8.71155	8.59963	0.111925	0.281802	0.789566	0.920598	chr10	73183362	73248862	-	ENSG00000213551.4	protein_coding	KNOWN	DNAJC9	ENSG00000213551	DNAJC9	DnaJ heat shock protein family (Hsp40) member C9 [Source:HGNC Symbol;Acc:HGNC:19123]	DNAJC9
ENSG00000133048	7.15152	6.74673	0.404786	0.281211	0.789994	0.920598	chr1	203178931	203186749	-	ENSG00000133048.11	protein_coding	KNOWN	CHI3L1	ENSG00000133048	CHI3L1	chitinase 3 like 1 [Source:HGNC Symbol;Acc:HGNC:1932]	CHI3L1
ENSG00000126457	8.27906	8.114	0.165057	0.280565	0.790461	0.920598	chr19	49675786	49689029	+	ENSG00000126457.19	protein_coding	KNOWN	PRMT1	ENSG00000126457	PRMT1	protein arginine methyltransferase 1 [Source:HGNC Symbol;Acc:HGNC:5187]	PRMT1
ENSG00000213066	7.93508	7.82972	0.105353	0.279164	0.791475	0.921346	chr6	166999182	167052713	+	ENSG00000213066.10	protein_coding	KNOWN	FGFR1OP	ENSG00000213066	FGFR1OP	FGFR1 oncogene partner [Source:HGNC Symbol;Acc:HGNC:17012]	FGFR1OP
ENSG00000116288	10.2858	10.1601	0.125638	0.276138	0.793667	0.922084	chr1	7954291	7985505	+	ENSG00000116288.11	protein_coding	KNOWN	PARK7	ENSG00000116288	PARK7	Parkinsonism associated deglycase [Source:HGNC Symbol;Acc:HGNC:16369]	PARK7
ENSG00000127418	6.72295	6.43531	0.287644	0.27567	0.794006	0.922084	chr4	1009936	1026897	+	ENSG00000127418.13	protein_coding	KNOWN	FGFRL1	ENSG00000127418	FGFRL1	fibroblast growth factor receptor like 1 [Source:HGNC Symbol;Acc:HGNC:3693]	FGFRL1
ENSG00000005884	4.96212	4.70284	0.259281	0.27424	0.795044	0.922644	chr17	50055968	50090481	+	ENSG00000005884.16	protein_coding	KNOWN	ITGA3	ENSG00000005884	ITGA3	integrin subunit alpha 3 [Source:HGNC Symbol;Acc:HGNC:6139]	ITGA3
ENSG00000173083	5.02556	4.84263	0.182932	0.271675	0.796905	0.923059	chr4	83292461	83335153	-	ENSG00000173083.13	protein_coding	KNOWN	HPSE	ENSG00000173083	HPSE	heparanase [Source:HGNC Symbol;Acc:HGNC:5164]	HPSE
ENSG00000102245	3.51712	2.85707	0.660049	0.271583	0.796972	0.923059	chrX	136648193	136660390	+	ENSG00000102245.6	protein_coding	KNOWN	CD40LG	ENSG00000102245	CD40LG	CD40 ligand [Source:HGNC Symbol;Acc:HGNC:11935]	CD40LG
ENSG00000082701	8.5559	8.45089	0.105018	0.271246	0.797216	0.923059	chr3	119821323	120094417	-	ENSG00000082701.13	protein_coding	KNOWN	GSK3B	ENSG00000082701	GSK3B	glycogen synthase kinase 3 beta [Source:HGNC Symbol;Acc:HGNC:4617]	GSK3B
ENSG00000162367	0.555656	-0.359407	0.915063	0.268872	0.79894	0.924098	chr1	47216290	47232220	-	ENSG00000162367.10	protein_coding	KNOWN	TAL1	ENSG00000162367	TAL1	TAL bHLH transcription factor 1, erythroid differentiation factor [Source:HGNC Symbol;Acc:HGNC:11556]	TAL1
ENSG00000196739	5.40872	5.23927	0.169445	0.265732	0.801223	0.924098	chr9	114155560	114312511	+	ENSG00000196739.13	protein_coding	KNOWN	COL27A1	ENSG00000196739	COL27A1	collagen type XXVII alpha 1 chain [Source:HGNC Symbol;Acc:HGNC:22986]	COL27A1
ENSG00000107984	1.21788	0.529047	0.688831	0.26505	0.801719	0.924098	chr10	52314296	52318042	+	ENSG00000107984.8	protein_coding	KNOWN	DKK1	ENSG00000107984	DKK1	dickkopf WNT signaling pathway inhibitor 1 [Source:HGNC Symbol;Acc:HGNC:2891]	DKK1
ENSG00000157514	9.4348	8.97829	0.456511	0.264933	0.801804	0.924098	chrX	107713221	107777342	-	ENSG00000157514.15	protein_coding	KNOWN	TSC22D3	ENSG00000157514	TSC22D3	TSC22 domain family member 3 [Source:HGNC Symbol;Acc:HGNC:3051]	TSC22D3
ENSG00000163162	8.98912	8.88398	0.105142	0.264789	0.801909	0.924098	chr2	101271219	101308701	-	ENSG00000163162.7	protein_coding	KNOWN	RNF149	ENSG00000163162	RNF149	ring finger protein 149 [Source:HGNC Symbol;Acc:HGNC:23137]	RNF149
ENSG00000111321	6.77463	6.61259	0.162046	0.261431	0.804353	0.925287	chr12	6375045	6391571	+	ENSG00000111321.9	protein_coding	KNOWN	LTBR	ENSG00000111321	LTBR	lymphotoxin beta receptor [Source:HGNC Symbol;Acc:HGNC:6718]	LTBR
ENSG00000169398	8.7114	8.59936	0.112044	0.259169	0.806001	0.926693	chr8	140657900	141002216	-	ENSG00000169398.18	protein_coding	KNOWN	PTK2	ENSG00000169398	PTK2	protein tyrosine kinase 2 [Source:HGNC Symbol;Acc:HGNC:9611]	PTK2
ENSG00000173915	9.10629	8.95976	0.14653	0.2569	0.807655	0.926843	chr10	103389041	103396466	-	ENSG00000173915.11	protein_coding	KNOWN	USMG5	ENSG00000173915	ATP5MD	ATP synthase membrane subunit DAPIT [Source:HGNC Symbol;Acc:HGNC:30889]	ATP5MD
ENSG00000177519	-1.35003	-1.90267	0.552641	0.256617	0.807861	0.926843	chr2	153477338	153478808	-	ENSG00000177519.3	protein_coding	KNOWN	RPRM	ENSG00000177519	RPRM	reprimo, TP53 dependent G2 arrest mediator homolog [Source:HGNC Symbol;Acc:HGNC:24201]	RPRM
ENSG00000176692	3.22908	2.92789	0.301187	0.256193	0.808171	0.926843	chr16	86567251	86569728	+	ENSG00000176692.5	protein_coding	KNOWN	FOXC2	ENSG00000176692	FOXC2	forkhead box C2 [Source:HGNC Symbol;Acc:HGNC:3801]	FOXC2
ENSG00000113594	7.57476	7.24384	0.330926	0.254928	0.809093	0.927094	chr5	38474963	38608354	-	ENSG00000113594.8	protein_coding	KNOWN	LIFR	ENSG00000113594	LIFR	LIF receptor subunit alpha [Source:HGNC Symbol;Acc:HGNC:6597]	LIFR
ENSG00000167749	-0.9929	-1.95187	0.958974	0.251858	0.811335	0.928222	chr19	50906352	50910738	-	ENSG00000167749.10	protein_coding	KNOWN	KLK4	ENSG00000167749	KLK4	kallikrein related peptidase 4 [Source:HGNC Symbol;Acc:HGNC:6365]	KLK4
ENSG00000152455	7.38082	7.19579	0.185028	0.248567	0.813739	0.929988	chr10	14878820	14904315	+	ENSG00000152455.14	protein_coding	KNOWN	SUV39H2	ENSG00000152455	SUV39H2	suppressor of variegation 3-9 homolog 2 [Source:HGNC Symbol;Acc:HGNC:17287]	SUV39H2
ENSG00000125968	7.48334	7.341	0.142343	0.244172	0.816955	0.932448	chr20	31605283	31606515	+	ENSG00000125968.8	protein_coding	KNOWN	ID1	ENSG00000125968	ID1	inhibitor of DNA binding 1, HLH protein [Source:HGNC Symbol;Acc:HGNC:5360]	ID1
ENSG00000108846	7.03197	6.73899	0.292984	0.242168	0.818422	0.932666	chr17	50634777	50692252	+	ENSG00000108846.14	protein_coding	KNOWN	ABCC3	ENSG00000108846	ABCC3	ATP binding cassette subfamily C member 3 [Source:HGNC Symbol;Acc:HGNC:54]	ABCC3
ENSG00000119950	6.59258	6.4353	0.157277	0.241578	0.818854	0.932666	chr10	110207605	110287365	+	ENSG00000119950.19	protein_coding	KNOWN	MXI1	ENSG00000119950	MXI1	MAX interactor 1, dimerization protein [Source:HGNC Symbol;Acc:HGNC:7534]	MXI1
ENSG00000229612	0.632773	0.225452	0.407321	0.240959	0.819308	0.932707	chr1	168898136	168898439	+	ENSG00000229612.1	processed_pseudogene	KNOWN	SUMO1P2	ENSG00000229612	SUMO1P2	SUMO1 pseudogene 2 [Source:HGNC Symbol;Acc:HGNC:33149]	SUMO1P2
ENSG00000125730	8.35415	7.93761	0.416538	0.240474	0.819663	0.932708	chr19	6677704	6730562	-	ENSG00000125730.15	protein_coding	KNOWN	C3	ENSG00000125730	C3	complement C3 [Source:HGNC Symbol;Acc:HGNC:1318]	C3
ENSG00000076242	7.99808	7.90353	0.094556	0.239804	0.820154	0.932863	chr3	36993332	37050918	+	ENSG00000076242.13	protein_coding	KNOWN	MLH1	ENSG00000076242	MLH1	mutL homolog 1 [Source:HGNC Symbol;Acc:HGNC:7127]	MLH1
ENSG00000263266	1.16434	0.79154	0.372796	0.237895	0.821554	0.933649	chr17	28467822	28468406	+	ENSG00000263266.2	processed_pseudogene	KNOWN	RPS7P1	ENSG00000263266	RPS7P1	ribosomal protein S7 pseudogene 1 [Source:HGNC Symbol;Acc:HGNC:17081]	RPS7P1
ENSG00000116194	-0.0991458	-0.751284	0.652138	0.235055	0.823637	0.934888	chr1	178849705	178871052	-	ENSG00000116194.11	protein_coding	KNOWN	ANGPTL1	ENSG00000116194	ANGPTL1	angiopoietin like 1 [Source:HGNC Symbol;Acc:HGNC:489]	ANGPTL1
ENSG00000020922	6.72417	6.58142	0.142754	0.234956	0.82371	0.934888	chr11	94415578	94493908	-	ENSG00000020922.11	protein_coding	KNOWN	MRE11A	ENSG00000020922	MRE11	MRE11 homolog, double strand break repair nuclease [Source:HGNC Symbol;Acc:HGNC:7230]	MRE11
ENSG00000131437	8.18696	8.10104	0.0859116	0.233545	0.824746	0.935257	chr5	132692628	132737638	-	ENSG00000131437.14	protein_coding	KNOWN	KIF3A	ENSG00000131437	KIF3A	kinesin family member 3A [Source:HGNC Symbol;Acc:HGNC:6319]	KIF3A
ENSG00000224334	-0.30389	-0.8618	0.55791	0.232334	0.825635	0.935459	chr22	24686923	24688087	+	ENSG00000224334.1	processed_pseudogene	KNOWN	AP000357.4	ENSG00000224334		ARP2 actin-related protein 2 homolog (yeast) (ACTR2) pseudogene	AP000357.1
ENSG00000124875	3.25639	3.00435	0.252038	0.225927	0.830345	0.939168	chr4	73836497	73849064	+	ENSG00000124875.8	protein_coding	KNOWN	CXCL6	ENSG00000124875	CXCL6	C-X-C motif chemokine ligand 6 [Source:HGNC Symbol;Acc:HGNC:10643]	CXCL6
ENSG00000136826	4.97225	4.63475	0.337497	0.225766	0.830464	0.939168	chr9	107484852	107490482	-	ENSG00000136826.13	protein_coding	KNOWN	KLF4	ENSG00000136826	KLF4	Kruppel like factor 4 [Source:HGNC Symbol;Acc:HGNC:6348]	KLF4
ENSG00000181092	3.25814	2.49194	0.766193	0.225454	0.830693	0.939168	chr3	186842690	186858463	+	ENSG00000181092.8	protein_coding	KNOWN	ADIPOQ	ENSG00000181092	ADIPOQ	adiponectin, C1Q and collagen domain containing [Source:HGNC Symbol;Acc:HGNC:13633]	ADIPOQ
ENSG00000170458	8.08185	7.93905	0.142797	0.220906	0.834042	0.941851	chr5	140631728	140633701	-	ENSG00000170458.12	protein_coding	KNOWN	CD14	ENSG00000170458	CD14	CD14 molecule [Source:HGNC Symbol;Acc:HGNC:1628]	CD14
ENSG00000152942	8.41824	8.32477	0.0934673	0.220288	0.834497	0.941851	chr5	69369293	69414801	+	ENSG00000152942.17	protein_coding	KNOWN	RAD17	ENSG00000152942	RAD17	RAD17 checkpoint clamp loader component [Source:HGNC Symbol;Acc:HGNC:9807]	RAD17
ENSG00000107317	-3.25569	-3.99561	0.739919	0.219189	0.835307	0.942361	chr9	136977505	136985435	+	ENSG00000107317.10	protein_coding	KNOWN	PTGDS	ENSG00000107317	PTGDS	prostaglandin D2 synthase [Source:HGNC Symbol;Acc:HGNC:9592]	PTGDS
ENSG00000235555	0.156098	-0.237232	0.39333	0.218152	0.836072	0.942416	chr19	49275119	49275420	+	ENSG00000235555.1	processed_pseudogene	KNOWN	SUMO1P4	ENSG00000235555	SUMO1P4	SUMO1 pseudogene 4 [Source:HGNC Symbol;Acc:HGNC:33151]	SUMO1P4
ENSG00000095002	9.25798	9.16684	0.0911321	0.215067	0.838347	0.943768	chr2	47402969	47562311	+	ENSG00000095002.11	protein_coding	KNOWN	MSH2	ENSG00000095002	MSH2	mutS homolog 2 [Source:HGNC Symbol;Acc:HGNC:7325]	MSH2
ENSG00000153395	8.28108	8.18881	0.0922742	0.213189	0.839734	0.943773	chr5	1456480	1523977	-	ENSG00000153395.8	protein_coding	KNOWN	LPCAT1	ENSG00000153395	LPCAT1	lysophosphatidylcholine acyltransferase 1 [Source:HGNC Symbol;Acc:HGNC:25718]	LPCAT1
ENSG00000114251	4.82165	4.56383	0.257816	0.210028	0.842067	0.944358	chr3	55465715	55490539	-	ENSG00000114251.12	protein_coding	KNOWN	WNT5A	ENSG00000114251	WNT5A	Wnt family member 5A [Source:HGNC Symbol;Acc:HGNC:12784]	WNT5A
ENSG00000078401	5.93725	5.793	0.144256	0.209976	0.842106	0.944358	chr6	12290363	12297194	+	ENSG00000078401.6	protein_coding	KNOWN	EDN1	ENSG00000078401	EDN1	endothelin 1 [Source:HGNC Symbol;Acc:HGNC:3176]	EDN1
ENSG00000099617	3.46778	3.21326	0.254514	0.207818	0.843701	0.944945	chr19	1286154	1300237	+	ENSG00000099617.3	protein_coding	KNOWN	EFNA2	ENSG00000099617	EFNA2	ephrin A2 [Source:HGNC Symbol;Acc:HGNC:3222]	EFNA2
ENSG00000023839	4.27889	4.11735	0.161536	0.205317	0.845551	0.946001	chr10	99782732	99852192	+	ENSG00000023839.9	protein_coding	KNOWN	ABCC2	ENSG00000023839	ABCC2	ATP binding cassette subfamily C member 2 [Source:HGNC Symbol;Acc:HGNC:53]	ABCC2
ENSG00000135917	1.46552	0.968728	0.496793	0.203993	0.84653	0.946502	chr2	227685210	227718012	-	ENSG00000135917.12	protein_coding	KNOWN	SLC19A3	ENSG00000135917	SLC19A3	solute carrier family 19 member 3 [Source:HGNC Symbol;Acc:HGNC:16266]	SLC19A3
ENSG00000164120	4.82213	4.63651	0.185618	0.20214	0.847901	0.947106	chr4	174490177	174523154	-	ENSG00000164120.12	protein_coding	KNOWN	HPGD	ENSG00000164120	HPGD	15-hydroxyprostaglandin dehydrogenase [Source:HGNC Symbol;Acc:HGNC:5154]	HPGD
ENSG00000182979	9.60657	9.47956	0.127009	0.20159	0.848308	0.947106	chr14	105419820	105470729	+	ENSG00000182979.16	protein_coding	KNOWN	MTA1	ENSG00000182979	MTA1	metastasis associated 1 [Source:HGNC Symbol;Acc:HGNC:7410]	MTA1
ENSG00000131375	8.41407	8.31066	0.10341	0.200174	0.849357	0.94765	chr3	15206152	15252918	+	ENSG00000131375.8	protein_coding	KNOWN	CAPN7	ENSG00000131375	CAPN7	calpain 7 [Source:HGNC Symbol;Acc:HGNC:1484]	CAPN7
ENSG00000016402	-0.207413	-0.675122	0.467708	0.198689	0.850457	0.948475	chr6	136999971	137045180	-	ENSG00000016402.11	protein_coding	KNOWN	IL20RA	ENSG00000016402	IL20RA	interleukin 20 receptor subunit alpha [Source:HGNC Symbol;Acc:HGNC:6003]	IL20RA
ENSG00000174791	5.08035	4.92031	0.160034	0.192741	0.854867	0.951187	chr11	66330242	66336840	-	ENSG00000174791.9	protein_coding	KNOWN	RIN1	ENSG00000174791	RIN1	Ras and Rab interactor 1 [Source:HGNC Symbol;Acc:HGNC:18749]	RIN1
ENSG00000050555	0.005606	-0.405651	0.411257	0.192067	0.855366	0.951187	chr9	131009082	131094473	+	ENSG00000050555.16	protein_coding	KNOWN	LAMC3	ENSG00000050555	LAMC3	laminin subunit gamma 3 [Source:HGNC Symbol;Acc:HGNC:6494]	LAMC3
ENSG00000117713	9.75358	9.67693	0.0766545	0.191998	0.855418	0.951187	chr1	26696033	26782104	+	ENSG00000117713.16	protein_coding	KNOWN	ARID1A	ENSG00000117713	ARID1A	AT-rich interaction domain 1A [Source:HGNC Symbol;Acc:HGNC:11110]	ARID1A
ENSG00000005381	-1.5	-2.1912	0.691201	0.188177	0.858255	0.953938	chr17	58269856	58280935	-	ENSG00000005381.7	protein_coding	KNOWN	MPO	ENSG00000005381	MPO	myeloperoxidase [Source:HGNC Symbol;Acc:HGNC:7218]	MPO
ENSG00000077943	-0.291607	-0.663649	0.372042	0.182753	0.862285	0.956096	chr10	15513949	15720125	-	ENSG00000077943.7	protein_coding	KNOWN	ITGA8	ENSG00000077943	ITGA8	integrin subunit alpha 8 [Source:HGNC Symbol;Acc:HGNC:6144]	ITGA8
ENSG00000096717	7.55025	7.44589	0.104356	0.182631	0.862376	0.956096	chr10	67884669	67918390	+	ENSG00000096717.10	protein_coding	KNOWN	SIRT1	ENSG00000096717	SIRT1	sirtuin 1 [Source:HGNC Symbol;Acc:HGNC:14929]	SIRT1
ENSG00000185650	11.1257	10.9845	0.141163	0.181138	0.863486	0.956521	chr14	68787660	68796253	-	ENSG00000185650.9	protein_coding	KNOWN	ZFP36L1	ENSG00000185650	ZFP36L1	ZFP36 ring finger protein like 1 [Source:HGNC Symbol;Acc:HGNC:1107]	ZFP36L1
ENSG00000165059	-2.56419	-3.11284	0.548652	0.178038	0.865793	0.958212	chr9	69012505	69014113	-	ENSG00000165059.6	protein_coding	KNOWN	PRKACG	ENSG00000165059	PRKACG	protein kinase cAMP-activated catalytic subunit gamma [Source:HGNC Symbol;Acc:HGNC:9382]	PRKACG
ENSG00000086061	9.79374	9.7056	0.0881332	0.174259	0.868606	0.960176	chr9	33025211	33039907	+	ENSG00000086061.14	protein_coding	KNOWN	DNAJA1	ENSG00000086061	DNAJA1	DnaJ heat shock protein family (Hsp40) member A1 [Source:HGNC Symbol;Acc:HGNC:5229]	DNAJA1
ENSG00000138795	7.01415	6.92708	0.0870699	0.174159	0.868681	0.960176	chr4	108047545	108168956	-	ENSG00000138795.8	protein_coding	KNOWN	LEF1	ENSG00000138795	LEF1	lymphoid enhancer binding factor 1 [Source:HGNC Symbol;Acc:HGNC:6551]	LEF1
ENSG00000168259	9.28235	9.19551	0.0868378	0.1736	0.869097	0.960176	chr17	41976433	42021376	-	ENSG00000168259.13	protein_coding	KNOWN	DNAJC7	ENSG00000168259	DNAJC7	DnaJ heat shock protein family (Hsp40) member C7 [Source:HGNC Symbol;Acc:HGNC:12392]	DNAJC7
ENSG00000106537	9.67132	9.56487	0.106446	0.172787	0.869703	0.960176	chr7	16753535	16784536	+	ENSG00000106537.7	protein_coding	KNOWN	TSPAN13	ENSG00000106537	TSPAN13	tetraspanin 13 [Source:HGNC Symbol;Acc:HGNC:21643]	TSPAN13
ENSG00000106605	7.69338	7.59487	0.0985015	0.166461	0.87442	0.961607	chr7	43758680	43807342	+	ENSG00000106605.9	protein_coding	KNOWN	BLVRA	ENSG00000106605	BLVRA	biliverdin reductase A [Source:HGNC Symbol;Acc:HGNC:1062]	BLVRA
ENSG00000124882	-0.333413	-0.829252	0.495839	0.166266	0.874565	0.961607	chr4	74365143	74388751	+	ENSG00000124882.3	protein_coding	KNOWN	EREG	ENSG00000124882	EREG	epiregulin [Source:HGNC Symbol;Acc:HGNC:3443]	EREG
ENSG00000198400	0.580978	0.137319	0.443659	0.165555	0.875096	0.961607	chr1	156815640	156881850	+	ENSG00000198400.10	protein_coding	KNOWN	NTRK1	ENSG00000198400	NTRK1	neurotrophic receptor tyrosine kinase 1 [Source:HGNC Symbol;Acc:HGNC:8031]	NTRK1
ENSG00000229132	0.060135	-0.330147	0.390282	0.165372	0.875232	0.961607	chrX	92113246	92114461	-	ENSG00000229132.2	processed_pseudogene	KNOWN	EIF4A1P10	ENSG00000229132	EIF4A1P10	eukaryotic translation initiation factor 4A1 pseudogene 10 [Source:HGNC Symbol;Acc:HGNC:37930]	EIF4A1P10
ENSG00000129226	9.34648	9.25144	0.0950489	0.16496	0.87554	0.961607	chr17	7579467	7582113	+	ENSG00000129226.12	protein_coding	KNOWN	CD68	ENSG00000129226	CD68	CD68 molecule [Source:HGNC Symbol;Acc:HGNC:1693]	CD68
ENSG00000121022	7.80455	7.73962	0.0649339	0.16299	0.877011	0.961607	chr8	67043079	67083783	-	ENSG00000121022.12	protein_coding	KNOWN	COPS5	ENSG00000121022	COPS5	COP9 signalosome subunit 5 [Source:HGNC Symbol;Acc:HGNC:2240]	COPS5
ENSG00000164161	0.434581	0.0347425	0.399838	0.162722	0.87721	0.961607	chr4	144646021	144745271	+	ENSG00000164161.8	protein_coding	KNOWN	HHIP	ENSG00000164161	HHIP	hedgehog interacting protein [Source:HGNC Symbol;Acc:HGNC:14866]	HHIP
ENSG00000183161	7.09106	6.9908	0.100261	0.161136	0.878395	0.962251	chr11	22622519	22626787	-	ENSG00000183161.4	protein_coding	KNOWN	FANCF	ENSG00000183161	FANCF	FA complementation group F [Source:HGNC Symbol;Acc:HGNC:3587]	FANCF
ENSG00000250254	7.82459	7.73149	0.0930967	0.160956	0.878529	0.962251	chr4	37960435	37961125	+	ENSG00000250254.1	protein_coding	KNOWN	PTTG2	ENSG00000250254	PTTG2	pituitary tumor-transforming 2 [Source:HGNC Symbol;Acc:HGNC:9691]	PTTG2
ENSG00000183765	7.28402	7.18958	0.0944385	0.15852	0.88035	0.963579	chr22	28687743	28742422	-	ENSG00000183765.19	protein_coding	KNOWN	CHEK2	ENSG00000183765	CHEK2	checkpoint kinase 2 [Source:HGNC Symbol;Acc:HGNC:16627]	CHEK2
ENSG00000150594	4.66951	4.41212	0.257391	0.156421	0.881918	0.964458	chr10	111077163	111080907	+	ENSG00000150594.6	protein_coding	KNOWN	ADRA2A	ENSG00000150594	ADRA2A	adrenoceptor alpha 2A [Source:HGNC Symbol;Acc:HGNC:281]	ADRA2A
ENSG00000214107	-1.49899	-2.06166	0.562671	0.156298	0.88201	0.964458	chrX	30243730	30252038	+	ENSG00000214107.6	protein_coding	KNOWN	MAGEB1	ENSG00000214107	MAGEB1	MAGE family member B1 [Source:HGNC Symbol;Acc:HGNC:6808]	MAGEB1
ENSG00000156531	8.62434	8.56331	0.0610319	0.154158	0.88361	0.965214	chrX	134373253	134428791	+	ENSG00000156531.15	protein_coding	KNOWN	PHF6	ENSG00000156531	PHF6	PHD finger protein 6 [Source:HGNC Symbol;Acc:HGNC:18145]	PHF6
ENSG00000178188	8.19731	8.11304	0.0842691	0.148608	0.887763	0.965214	chr16	28846600	28874212	+	ENSG00000178188.13	protein_coding	KNOWN	SH2B1	ENSG00000178188	SH2B1	SH2B adaptor protein 1 [Source:HGNC Symbol;Acc:HGNC:30417]	SH2B1
ENSG00000242960	-4.781	-5.15657	0.37557	0.144057	0.891171	0.965214	chr3	72929044	72929593	+	ENSG00000242960.1	processed_pseudogene	KNOWN	FTH1P23	ENSG00000242960	FTH1P23	ferritin heavy chain 1 pseudogene 23 [Source:HGNC Symbol;Acc:HGNC:37641]	FTH1P23
ENSG00000071054	-4.781	-5.15657	0.37557	0.144057	0.891171	0.965214	chr2	101696850	101894689	+	ENSG00000071054.14	protein_coding	KNOWN	MAP4K4	ENSG00000071054	MAP4K4	mitogen-activated protein kinase kinase kinase kinase 4 [Source:HGNC Symbol;Acc:HGNC:6866]	MAP4K4
ENSG00000086102	-4.781	-5.15657	0.37557	0.144057	0.891171	0.965214	chr9	33290511	33371157	+	ENSG00000086102.17	protein_coding	KNOWN	NFX1	ENSG00000086102	NFX1	nuclear transcription factor, X-box binding 1 [Source:HGNC Symbol;Acc:HGNC:7803]	NFX1
ENSG00000111331	-4.781	-5.15657	0.37557	0.144057	0.891171	0.965214	chr12	112938352	112973249	+	ENSG00000111331.11	protein_coding	KNOWN	OAS3	ENSG00000111331	OAS3	2'-5'-oligoadenylate synthetase 3 [Source:HGNC Symbol;Acc:HGNC:8088]	OAS3
ENSG00000165501	-4.781	-5.15657	0.37557	0.144057	0.891171	0.965214	chr14	49598697	49614672	+	ENSG00000165501.15	protein_coding	KNOWN	LRR1	ENSG00000165501	LRR1	leucine rich repeat protein 1 [Source:HGNC Symbol;Acc:HGNC:19742]	LRR1
ENSG00000197408	-4.781	-5.15657	0.37557	0.144057	0.891171	0.965214	chr19	40991299	41018398	+	ENSG00000197408.7	protein_coding	KNOWN	CYP2B6	ENSG00000197408	CYP2B6	cytochrome P450 family 2 subfamily B member 6 [Source:HGNC Symbol;Acc:HGNC:2615]	CYP2B6
ENSG00000204520	-4.781	-5.15657	0.37557	0.144057	0.891171	0.965214	chr6	31399784	31415315	+	ENSG00000204520.11	protein_coding	KNOWN	MICA	ENSG00000204520	MICA	MHC class I polypeptide-related sequence A [Source:HGNC Symbol;Acc:HGNC:7090]	MICA
ENSG00000111704	-4.781	-5.15657	0.37557	0.144057	0.891171	0.965214	chr12	7787794	7799141	+	ENSG00000111704.9	protein_coding	KNOWN	NANOG	ENSG00000111704	NANOG	Nanog homeobox [Source:HGNC Symbol;Acc:HGNC:20857]	NANOG
ENSG00000255192	-4.781	-5.15657	0.37557	0.144057	0.891171	0.965214	chr15	35084193	35085110	-	ENSG00000255192.5	protein_coding	PUTATIVE	NANOGP8	ENSG00000255192	NANOGP8	Nanog homeobox retrogene P8 [Source:HGNC Symbol;Acc:HGNC:23106]	NANOGP8
ENSG00000142166	9.09798	9.03955	0.0584294	0.143873	0.891309	0.965214	chr21	33324477	33359862	+	ENSG00000142166.11	protein_coding	KNOWN	IFNAR1	ENSG00000142166	IFNAR1	interferon alpha and beta receptor subunit 1 [Source:HGNC Symbol;Acc:HGNC:5432]	IFNAR1
ENSG00000184371	7.20583	7.12725	0.0785813	0.142993	0.891968	0.965214	chr1	109910242	109930992	+	ENSG00000184371.12	protein_coding	KNOWN	CSF1	ENSG00000184371	CSF1	colony stimulating factor 1 [Source:HGNC Symbol;Acc:HGNC:2432]	CSF1
ENSG00000170606	9.85897	9.78491	0.074061	0.142916	0.892026	0.965214	chr5	133051962	133106449	+	ENSG00000170606.12	protein_coding	KNOWN	HSPA4	ENSG00000170606	HSPA4	heat shock protein family A (Hsp70) member 4 [Source:HGNC Symbol;Acc:HGNC:5237]	HSPA4
ENSG00000121989	6.79382	6.72241	0.0714168	0.142094	0.892642	0.965214	chr2	147844517	147930826	+	ENSG00000121989.13	protein_coding	KNOWN	ACVR2A	ENSG00000121989	ACVR2A	activin A receptor type 2A [Source:HGNC Symbol;Acc:HGNC:173]	ACVR2A
ENSG00000123836	6.70657	6.61904	0.0875275	0.142052	0.892673	0.965214	chr1	207034366	207081024	+	ENSG00000123836.13	protein_coding	KNOWN	PFKFB2	ENSG00000123836	PFKFB2	6-phosphofructo-2-kinase/fructose-2,6-biphosphatase 2 [Source:HGNC Symbol;Acc:HGNC:8873]	PFKFB2
ENSG00000143776	5.53852	5.39256	0.145956	0.141657	0.892969	0.965214	chr1	226989865	227318474	-	ENSG00000143776.17	protein_coding	KNOWN	CDC42BPA	ENSG00000143776	CDC42BPA	CDC42 binding protein kinase alpha [Source:HGNC Symbol;Acc:HGNC:1737]	CDC42BPA
ENSG00000115008	-0.860647	-1.39872	0.538073	0.138237	0.895534	0.967191	chr2	112773915	112784590	-	ENSG00000115008.5	protein_coding	KNOWN	IL1A	ENSG00000115008	IL1A	interleukin 1 alpha [Source:HGNC Symbol;Acc:HGNC:5991]	IL1A
ENSG00000108771	6.31183	6.23172	0.0801115	0.136935	0.89651	0.967352	chr17	42101404	42112733	-	ENSG00000108771.11	protein_coding	KNOWN	DHX58	ENSG00000108771	DHX58	DExH-box helicase 58 [Source:HGNC Symbol;Acc:HGNC:29517]	DHX58
ENSG00000129315	8.45642	8.40695	0.0494755	0.136568	0.896786	0.967352	chr12	48688458	48716998	-	ENSG00000129315.8	protein_coding	KNOWN	CCNT1	ENSG00000129315	CCNT1	cyclin T1 [Source:HGNC Symbol;Acc:HGNC:1599]	CCNT1
ENSG00000189221	-0.362403	-0.741708	0.379305	0.13408	0.898653	0.968351	chrX	43654907	43746824	+	ENSG00000189221.8	protein_coding	KNOWN	MAOA	ENSG00000189221	MAOA	monoamine oxidase A [Source:HGNC Symbol;Acc:HGNC:6833]	MAOA
ENSG00000140365	8.36579	8.29651	0.0692801	0.131112	0.90088	0.968501	chr15	75335891	75343224	+	ENSG00000140365.14	protein_coding	KNOWN	COMMD4	ENSG00000140365	COMMD4	COMM domain containing 4 [Source:HGNC Symbol;Acc:HGNC:26027]	COMMD4
ENSG00000070756	7.99093	7.90987	0.0810566	0.130027	0.901694	0.968501	chr8	100685816	100722809	-	ENSG00000070756.12	protein_coding	KNOWN	PABPC1	ENSG00000070756	PABPC1	poly(A) binding protein cytoplasmic 1 [Source:HGNC Symbol;Acc:HGNC:8554]	PABPC1
ENSG00000071246	5.22856	5.1463	0.082259	0.129468	0.902114	0.968501	chr14	76762189	76783015	+	ENSG00000071246.9	protein_coding	KNOWN	VASH1	ENSG00000071246	VASH1	vasohibin 1 [Source:HGNC Symbol;Acc:HGNC:19964]	VASH1
ENSG00000112486	4.75942	4.53643	0.222989	0.129389	0.902174	0.968501	chr6	167111807	167139696	+	ENSG00000112486.13	protein_coding	KNOWN	CCR6	ENSG00000112486	CCR6	C-C motif chemokine receptor 6 [Source:HGNC Symbol;Acc:HGNC:1607]	CCR6
ENSG00000165731	2.13963	1.88654	0.253087	0.129266	0.902267	0.968501	chr10	43077027	43130351	+	ENSG00000165731.16	protein_coding	KNOWN	RET	ENSG00000165731	RET	ret proto-oncogene [Source:HGNC Symbol;Acc:HGNC:9967]	RET
ENSG00000213760	4.1226	4.00861	0.113987	0.125984	0.904732	0.970006	chr6	31544462	31548427	-	ENSG00000213760.9	protein_coding	KNOWN	ATP6V1G2	ENSG00000213760	ATP6V1G2	ATPase H+ transporting V1 subunit G2 [Source:HGNC Symbol;Acc:HGNC:862]	ATP6V1G2
ENSG00000171885	-1.03602	-1.29602	0.260002	0.125437	0.905142	0.970006	chr18	26852038	26865818	-	ENSG00000171885.12	protein_coding	KNOWN	AQP4	ENSG00000171885	AQP4	aquaporin 4 [Source:HGNC Symbol;Acc:HGNC:637]	AQP4
ENSG00000079277	6.19764	6.10996	0.0876771	0.123189	0.906833	0.970569	chr1	46557408	46616843	-	ENSG00000079277.18	protein_coding	KNOWN	MKNK1	ENSG00000079277	MKNK1	MAPK interacting serine/threonine kinase 1 [Source:HGNC Symbol;Acc:HGNC:7110]	MKNK1
ENSG00000169083	0.686912	0.370733	0.31618	0.123109	0.906893	0.970569	chrX	67544032	67730619	+	ENSG00000169083.14	protein_coding	KNOWN	AR	ENSG00000169083	AR	androgen receptor [Source:HGNC Symbol;Acc:HGNC:644]	AR
ENSG00000134250	7.93993	7.88354	0.0563913	0.122323	0.907483	0.970569	chr1	119911553	120069626	-	ENSG00000134250.16	protein_coding	KNOWN	NOTCH2	ENSG00000134250	NOTCH2	notch receptor 2 [Source:HGNC Symbol;Acc:HGNC:7882]	NOTCH2
ENSG00000064309	5.1137	5.03473	0.0789723	0.121674	0.907972	0.970569	chr11	125955796	126063335	-	ENSG00000064309.13	protein_coding	KNOWN	CDON	ENSG00000064309	CDON	cell adhesion associated, oncogene regulated [Source:HGNC Symbol;Acc:HGNC:17104]	CDON
ENSG00000111845	5.81407	5.74845	0.0656171	0.118975	0.910001	0.971306	chr6	10694695	10709782	+	ENSG00000111845.4	protein_coding	KNOWN	PAK1IP1	ENSG00000111845	PAK1IP1	PAK1 interacting protein 1 [Source:HGNC Symbol;Acc:HGNC:20882]	PAK1IP1
ENSG00000141456	6.80869	6.71796	0.0907348	0.118907	0.910052	0.971306	chr17	4669774	4704337	-	ENSG00000141456.13	protein_coding	KNOWN	PELP1	ENSG00000141456	PELP1	proline, glutamate and leucine rich protein 1 [Source:HGNC Symbol;Acc:HGNC:30134]	PELP1
ENSG00000120725	6.42087	6.35716	0.0637082	0.118424	0.910415	0.971306	chr5	138946720	139293557	-	ENSG00000120725.11	protein_coding	KNOWN	SIL1	ENSG00000120725	SIL1	SIL1 nucleotide exchange factor [Source:HGNC Symbol;Acc:HGNC:24624]	SIL1
ENSG00000174371	5.42088	5.26482	0.15606	0.116857	0.911594	0.971777	chr1	241847967	241895148	+	ENSG00000174371.15	protein_coding	KNOWN	EXO1	ENSG00000174371	EXO1	exonuclease 1 [Source:HGNC Symbol;Acc:HGNC:3511]	EXO1
ENSG00000023330	8.65436	8.61078	0.0435828	0.115946	0.91228	0.972113	chr3	52198086	52214327	+	ENSG00000023330.13	protein_coding	KNOWN	ALAS1	ENSG00000023330	ALAS1	5'-aminolevulinate synthase 1 [Source:HGNC Symbol;Acc:HGNC:396]	ALAS1
ENSG00000249437	2.94579	1.92001	1.02578	0.114426	0.913424	0.972264	chr5	70968483	71025114	-	ENSG00000249437.6	protein_coding	KNOWN	NAIP	ENSG00000249437	NAIP	NLR family apoptosis inhibitory protein [Source:HGNC Symbol;Acc:HGNC:7634]	NAIP
ENSG00000066044	8.56352	8.50415	0.0593725	0.112487	0.914884	0.972919	chr19	7958579	8445041	-	ENSG00000066044.12	protein_coding	KNOWN	ELAVL1	ENSG00000066044	ELAVL1	ELAV like RNA binding protein 1 [Source:HGNC Symbol;Acc:HGNC:3312]	ELAVL1
ENSG00000125657	4.95823	4.87153	0.0866958	0.108919	0.91757	0.973119	chr19	6530999	6535928	+	ENSG00000125657.4	protein_coding	KNOWN	TNFSF9	ENSG00000125657	TNFSF9	TNF superfamily member 9 [Source:HGNC Symbol;Acc:HGNC:11939]	TNFSF9
ENSG00000002745	1.69552	1.47013	0.225392	0.108798	0.917661	0.973119	chr7	121325367	121341104	+	ENSG00000002745.11	protein_coding	KNOWN	WNT16	ENSG00000002745	WNT16	Wnt family member 16 [Source:HGNC Symbol;Acc:HGNC:16267]	WNT16
ENSG00000109270	5.72745	5.65911	0.0683415	0.108324	0.918018	0.973119	chr4	99878336	99894490	-	ENSG00000109270.11	protein_coding	KNOWN	LAMTOR3	ENSG00000109270	LAMTOR3	late endosomal/lysosomal adaptor, MAPK and MTOR activator 3 [Source:HGNC Symbol;Acc:HGNC:15606]	LAMTOR3
ENSG00000164754	9.59656	9.55104	0.0455159	0.107528	0.918618	0.973119	chr8	116845935	116874866	-	ENSG00000164754.11	protein_coding	KNOWN	RAD21	ENSG00000164754	RAD21	RAD21 cohesin complex component [Source:HGNC Symbol;Acc:HGNC:9811]	RAD21
ENSG00000114480	7.00583	6.95551	0.0503265	0.106104	0.919691	0.973119	chr3	81489699	81762161	-	ENSG00000114480.11	protein_coding	KNOWN	GBE1	ENSG00000114480	GBE1	1,4-alpha-glucan branching enzyme 1 [Source:HGNC Symbol;Acc:HGNC:4180]	GBE1
ENSG00000198798	-0.135662	-0.370693	0.235032	0.103218	0.921866	0.974438	chrX	30230436	30237492	+	ENSG00000198798.5	protein_coding	KNOWN	MAGEB3	ENSG00000198798	MAGEB3	MAGE family member B3 [Source:HGNC Symbol;Acc:HGNC:6810]	MAGEB3
ENSG00000164485	2.83494	2.35129	0.483655	0.101816	0.922923	0.97467	chr6	137143820	137173648	-	ENSG00000164485.13	protein_coding	KNOWN	IL22RA2	ENSG00000164485	IL22RA2	interleukin 22 receptor subunit alpha 2 [Source:HGNC Symbol;Acc:HGNC:14901]	IL22RA2
ENSG00000092969	-0.420669	-0.741708	0.321039	0.101557	0.923118	0.97467	chr1	218346235	218444619	+	ENSG00000092969.10	protein_coding	KNOWN	TGFB2	ENSG00000092969	TGFB2	transforming growth factor beta 2 [Source:HGNC Symbol;Acc:HGNC:11768]	TGFB2
ENSG00000104442	8.37067	8.33198	0.0386917	0.100962	0.923567	0.97467	chr8	65602456	65634217	-	ENSG00000104442.8	protein_coding	KNOWN	ARMC1	ENSG00000104442	ARMC1	armadillo repeat containing 1 [Source:HGNC Symbol;Acc:HGNC:17684]	ARMC1
ENSG00000081277	0.436507	0.172982	0.263525	0.0997401	0.924488	0.975041	chr1	201283452	201332993	+	ENSG00000081277.10	protein_coding	KNOWN	PKP1	ENSG00000081277	PKP1	plakophilin 1 [Source:HGNC Symbol;Acc:HGNC:9023]	PKP1
ENSG00000120471	-0.464662	-0.713721	0.24906	0.0961436	0.9272	0.975376	chr11	128934731	128943399	-	ENSG00000120471.13	protein_coding	KNOWN	TP53AIP1	ENSG00000120471	TP53AIP1	tumor protein p53 regulated apoptosis inducing protein 1 [Source:HGNC Symbol;Acc:HGNC:29984]	TP53AIP1
ENSG00000041880	3.74165	3.64591	0.095736	0.0935829	0.929133	0.976628	chr3	51942345	51948867	+	ENSG00000041880.13	protein_coding	KNOWN	PARP3	ENSG00000041880	PARP3	poly(ADP-ribose) polymerase family member 3 [Source:HGNC Symbol;Acc:HGNC:273]	PARP3
ENSG00000111424	6.68067	6.58327	0.0974072	0.0930831	0.92951	0.976635	chr12	47841537	47943048	-	ENSG00000111424.9	protein_coding	KNOWN	VDR	ENSG00000111424	VDR	vitamin D receptor [Source:HGNC Symbol;Acc:HGNC:12679]	VDR
ENSG00000179222	8.96601	8.92175	0.0442642	0.0886915	0.932825	0.978257	chrX	51803007	51902357	+	ENSG00000179222.16	protein_coding	KNOWN	MAGED1	ENSG00000179222	MAGED1	MAGE family member D1 [Source:HGNC Symbol;Acc:HGNC:6813]	MAGED1
ENSG00000154309	5.62976	5.56115	0.0686094	0.0886769	0.932836	0.978257	chr1	222872271	223005995	+	ENSG00000154309.8	protein_coding	KNOWN	DISP1	ENSG00000154309	DISP1	dispatched RND transporter family member 1 [Source:HGNC Symbol;Acc:HGNC:19711]	DISP1
ENSG00000079435	-0.943614	-1.27579	0.33218	0.0885751	0.932913	0.978257	chr19	42401507	42427426	-	ENSG00000079435.8	protein_coding	KNOWN	LIPE	ENSG00000079435	LIPE	lipase E, hormone sensitive type [Source:HGNC Symbol;Acc:HGNC:6621]	LIPE
ENSG00000173960	5.16121	5.10661	0.0545999	0.0859099	0.934925	0.97917	chr2	23927285	24004909	+	ENSG00000173960.11	protein_coding	KNOWN	UBXN2A	ENSG00000173960	UBXN2A	UBX domain protein 2A [Source:HGNC Symbol;Acc:HGNC:27265]	UBXN2A
ENSG00000100450	4.11422	3.96714	0.147077	0.0807889	0.938794	0.980807	chr14	24606480	24609699	-	ENSG00000100450.11	protein_coding	KNOWN	GZMH	ENSG00000100450	GZMH	granzyme H [Source:HGNC Symbol;Acc:HGNC:4710]	GZMH
ENSG00000129465	5.89465	5.8326	0.0620443	0.0783649	0.940626	0.981652	chr14	24336021	24340045	-	ENSG00000129465.14	protein_coding	KNOWN	RIPK3	ENSG00000129465	RIPK3	receptor interacting serine/threonine kinase 3 [Source:HGNC Symbol;Acc:HGNC:10021]	RIPK3
ENSG00000196083	4.95827	4.87722	0.0810447	0.0761897	0.94227	0.982589	chr3	190514051	190659750	+	ENSG00000196083.8	protein_coding	KNOWN	IL1RAP	ENSG00000196083	IL1RAP	interleukin 1 receptor accessory protein [Source:HGNC Symbol;Acc:HGNC:5995]	IL1RAP
ENSG00000166741	8.30387	8.27294	0.0309317	0.0745284	0.943526	0.982733	chr11	114257787	114313285	+	ENSG00000166741.6	protein_coding	KNOWN	NNMT	ENSG00000166741	NNMT	nicotinamide N-methyltransferase [Source:HGNC Symbol;Acc:HGNC:7861]	NNMT
ENSG00000197461	5.73521	5.68712	0.048092	0.0745251	0.943528	0.982733	chr7	497258	520296	-	ENSG00000197461.12	protein_coding	KNOWN	PDGFA	ENSG00000197461	PDGFA	platelet derived growth factor subunit A [Source:HGNC Symbol;Acc:HGNC:8799]	PDGFA
ENSG00000117020	8.1116	8.04845	0.0631464	0.0682044	0.948308	0.98598	chr1	243488233	243851079	-	ENSG00000117020.15	protein_coding	KNOWN	AKT3	ENSG00000117020	AKT3	AKT serine/threonine kinase 3 [Source:HGNC Symbol;Acc:HGNC:393]	AKT3
ENSG00000119772	7.54717	7.50925	0.0379133	0.0676355	0.948739	0.98598	chr2	25227855	25342590	-	ENSG00000119772.15	protein_coding	KNOWN	DNMT3A	ENSG00000119772	DNMT3A	DNA methyltransferase 3 alpha [Source:HGNC Symbol;Acc:HGNC:2978]	DNMT3A
ENSG00000214447	-1.29885	-1.54699	0.248138	0.0667799	0.949386	0.98598	chr17	44899712	44905390	+	ENSG00000214447.4	protein_coding	KNOWN	FAM187A	ENSG00000214447	FAM187A	family with sequence similarity 187 member A [Source:HGNC Symbol;Acc:HGNC:35153]	FAM187A
ENSG00000091262	-2.21419	-2.41064	0.196455	0.0654344	0.950404	0.985993	chr16	16148928	16223522	-	ENSG00000091262.13	protein_coding	KNOWN	ABCC6	ENSG00000091262	ABCC6	ATP binding cassette subfamily C member 6 [Source:HGNC Symbol;Acc:HGNC:57]	ABCC6
ENSG00000023287	7.15642	7.10773	0.0486867	0.064206	0.951334	0.986001	chr8	52622456	52745843	-	ENSG00000023287.11	protein_coding	KNOWN	RB1CC1	ENSG00000023287	RB1CC1	RB1 inducible coiled-coil 1 [Source:HGNC Symbol;Acc:HGNC:15574]	RB1CC1
ENSG00000120156	3.79947	3.73492	0.0645524	0.0600937	0.954446	0.986903	chr9	27109141	27230175	+	ENSG00000120156.19	protein_coding	KNOWN	TEK	ENSG00000120156	TEK	TEK receptor tyrosine kinase [Source:HGNC Symbol;Acc:HGNC:11724]	TEK
ENSG00000165556	-1.31715	-1.54699	0.229839	0.0596131	0.95481	0.986903	chr13	27962137	27971139	-	ENSG00000165556.9	protein_coding	KNOWN	CDX2	ENSG00000165556	CDX2	caudal type homeobox 2 [Source:HGNC Symbol;Acc:HGNC:1806]	CDX2
ENSG00000172115	5.03439	4.99368	0.0407116	0.0593211	0.955031	0.986903	chr7	25120091	25125361	-	ENSG00000172115.7	protein_coding	KNOWN	CYCS	ENSG00000172115	CYCS	cytochrome c, somatic [Source:HGNC Symbol;Acc:HGNC:19986]	CYCS
ENSG00000068024	5.65932	5.62156	0.037768	0.0545489	0.958644	0.989431	chr2	239048168	239401654	-	ENSG00000068024.15	protein_coding	KNOWN	HDAC4	ENSG00000068024	HDAC4	histone deacetylase 4 [Source:HGNC Symbol;Acc:HGNC:14063]	HDAC4
ENSG00000147655	-2.93082	-3.11284	0.182018	0.0528131	0.959958	0.989431	chr8	107899316	108083648	-	ENSG00000147655.9	protein_coding	KNOWN	RSPO2	ENSG00000147655	RSPO2	R-spondin 2 [Source:HGNC Symbol;Acc:HGNC:28583]	RSPO2
ENSG00000074211	1.32497	1.19289	0.132082	0.0525103	0.960188	0.989431	chr4	6320578	6563600	-	ENSG00000074211.12	protein_coding	KNOWN	PPP2R2C	ENSG00000074211	PPP2R2C	protein phosphatase 2 regulatory subunit Bgamma [Source:HGNC Symbol;Acc:HGNC:9306]	PPP2R2C
ENSG00000179978	2.40427	1.96453	0.43974	0.0511739	0.9612	0.989431	chr5	70094659	70128434	-	ENSG00000179978.11	unprocessed_pseudogene	KNOWN	RP11-1319K7.1	ENSG00000179978		NLR family, apoptosis inhibitory protein (NAIP) pseudogene	AC140134.1
ENSG00000096088	0.466903	0.332428	0.134475	0.0511258	0.961236	0.989431	chr6	41736711	41754109	-	ENSG00000096088.15	protein_coding	KNOWN	PGC	ENSG00000096088	PGC	progastricsin [Source:HGNC Symbol;Acc:HGNC:8890]	PGC
ENSG00000168036	10.4109	10.3923	0.018585	0.0461136	0.965033	0.990643	chr3	41194837	41260096	+	ENSG00000168036.15	protein_coding	KNOWN	CTNNB1	ENSG00000168036	CTNNB1	catenin beta 1 [Source:HGNC Symbol;Acc:HGNC:2514]	CTNNB1
ENSG00000092529	7.20171	7.17222	0.0294866	0.0456792	0.965362	0.990643	chr15	42359500	42412318	+	ENSG00000092529.21	protein_coding	KNOWN	CAPN3	ENSG00000092529	CAPN3	calpain 3 [Source:HGNC Symbol;Acc:HGNC:1480]	CAPN3
ENSG00000234130	2.1418	1.82185	0.319956	0.0455959	0.965425	0.990643	chrX	93222220	93225015	-	ENSG00000234130.2	processed_pseudogene	KNOWN	RP13-88F20.1	ENSG00000234130		adaptor-related protein complex 2, beta 1 subunit (AP2B1) pseudogene	AL359263.1
ENSG00000174669	6.73801	6.71569	0.0223236	0.0445472	0.96622	0.991072	chr11	66362521	66372214	-	ENSG00000174669.10	protein_coding	KNOWN	SLC29A2	ENSG00000174669	SLC29A2	solute carrier family 29 member 2 [Source:HGNC Symbol;Acc:HGNC:11004]	SLC29A2
ENSG00000232389	-1.71426	-1.79849	0.0842296	0.0391491	0.970311	0.994061	chr6	70608234	70609334	-	ENSG00000232389.1	processed_pseudogene	KNOWN	RP11-134K13.2	ENSG00000232389		spermine synthase (SMS) pseudogene	AL583856.1
ENSG00000243709	-0.621434	-0.767531	0.146097	0.0387078	0.970645	0.994061	chr1	225886282	225911382	-	ENSG00000243709.1	protein_coding	KNOWN	LEFTY1	ENSG00000243709	LEFTY1	left-right determination factor 1 [Source:HGNC Symbol;Acc:HGNC:6552]	LEFTY1
ENSG00000075624	13.7124	13.6949	0.0174812	0.0354229	0.973135	0.994312	chr7	5527151	5563784	-	ENSG00000075624.12	protein_coding	KNOWN	ACTB	ENSG00000075624	ACTB	actin beta [Source:HGNC Symbol;Acc:HGNC:132]	ACTB
ENSG00000196730	6.20478	6.18537	0.0194131	0.0308667	0.976589	0.995465	chr9	87497228	87708633	+	ENSG00000196730.11	protein_coding	KNOWN	DAPK1	ENSG00000196730	DAPK1	death associated protein kinase 1 [Source:HGNC Symbol;Acc:HGNC:2674]	DAPK1
ENSG00000100592	8.26132	8.23882	0.0225085	0.0292766	0.977795	0.995465	chr14	59188646	59371405	+	ENSG00000100592.14	protein_coding	KNOWN	DAAM1	ENSG00000100592	DAAM1	dishevelled associated activator of morphogenesis 1 [Source:HGNC Symbol;Acc:HGNC:18142]	DAAM1
ENSG00000176974	6.41742	6.39771	0.0197125	0.0291031	0.977926	0.995465	chr17	18327860	18363563	-	ENSG00000176974.16	protein_coding	KNOWN	SHMT1	ENSG00000176974	SHMT1	serine hydroxymethyltransferase 1 [Source:HGNC Symbol;Acc:HGNC:10850]	SHMT1
ENSG00000088881	5.73389	5.70446	0.0294221	0.0287889	0.978164	0.995465	chr20	2692878	2760108	+	ENSG00000088881.19	protein_coding	KNOWN	EBF4	ENSG00000088881	EBF4	EBF family member 4 [Source:HGNC Symbol;Acc:HGNC:29278]	EBF4
ENSG00000203909	3.32076	3.28301	0.0377426	0.0274789	0.979158	0.995465	chr6	73353062	73354295	-	ENSG00000203909.3	protein_coding	KNOWN	DPPA5	ENSG00000203909	DPPA5	developmental pluripotency associated 5 [Source:HGNC Symbol;Acc:HGNC:19201]	DPPA5
ENSG00000170667	6.83675	6.81836	0.0183936	0.0264785	0.979916	0.995465	chr7	102482445	102517781	-	ENSG00000170667.13	protein_coding	KNOWN	RASA4B	ENSG00000170667	RASA4B	RAS p21 protein activator 4B [Source:HGNC Symbol;Acc:HGNC:35202]	RASA4B
ENSG00000185818	0.983179	0.860314	0.122865	0.0264231	0.979958	0.995465	chr4	2059512	2069089	+	ENSG00000185818.7	protein_coding	KNOWN	NAT8L	ENSG00000185818	NAT8L	N-acetyltransferase 8 like [Source:HGNC Symbol;Acc:HGNC:26742]	NAT8L
ENSG00000130522	8.04436	8.03427	0.010093	0.0247284	0.981243	0.996386	chr19	18279760	18281622	-	ENSG00000130522.5	protein_coding	KNOWN	JUND	ENSG00000130522	JUND	JunD proto-oncogene, AP-1 transcription factor subunit [Source:HGNC Symbol;Acc:HGNC:6206]	JUND
ENSG00000026508	9.88054	9.85883	0.02171	0.0228608	0.98266	0.997182	chr11	35138870	35232402	+	ENSG00000026508.15	protein_coding	KNOWN	CD44	ENSG00000026508	CD44	CD44 molecule (Indian blood group) [Source:HGNC Symbol;Acc:HGNC:1681]	CD44
ENSG00000164045	5.52578	5.49824	0.0275394	0.0214996	0.983692	0.997182	chr3	48157146	48188402	-	ENSG00000164045.10	protein_coding	KNOWN	CDC25A	ENSG00000164045	CDC25A	cell division cycle 25A [Source:HGNC Symbol;Acc:HGNC:1725]	CDC25A
ENSG00000196352	8.54192	8.53271	0.00921037	0.0211968	0.983922	0.997182	chr1	207321508	207360966	+	ENSG00000196352.12	protein_coding	KNOWN	CD55	ENSG00000196352	CD55	CD55 molecule (Cromer blood group) [Source:HGNC Symbol;Acc:HGNC:2665]	CD55
ENSG00000162409	-1.14481	-1.2122	0.06739	0.0191238	0.985494	0.997623	chr1	56645322	56715335	+	ENSG00000162409.9	protein_coding	KNOWN	PRKAA2	ENSG00000162409	PRKAA2	protein kinase AMP-activated catalytic subunit alpha 2 [Source:HGNC Symbol;Acc:HGNC:9377]	PRKAA2
ENSG00000067560	10.8666	10.8559	0.0107232	0.0173998	0.986801	0.99769	chr3	49359145	49412998	-	ENSG00000067560.9	protein_coding	KNOWN	RHOA	ENSG00000067560	RHOA	ras homolog family member A [Source:HGNC Symbol;Acc:HGNC:667]	RHOA
ENSG00000126016	4.87041	4.8426	0.0278062	0.0166294	0.987386	0.99769	chrX	112774503	112840815	-	ENSG00000126016.12	protein_coding	KNOWN	AMOT	ENSG00000126016	AMOT	angiomotin [Source:HGNC Symbol;Acc:HGNC:17810]	AMOT
ENSG00000143384	10.7152	10.7094	0.00574577	0.0150256	0.988602	0.9977	chr1	150574551	150579738	-	ENSG00000143384.11	protein_coding	KNOWN	MCL1	ENSG00000143384	MCL1	MCL1 apoptosis regulator, BCL2 family member [Source:HGNC Symbol;Acc:HGNC:6943]	MCL1
ENSG00000124788	7.60676	7.59658	0.0101804	0.0130504	0.9901	0.998446	chr6	16299112	16761491	-	ENSG00000124788.16	protein_coding	KNOWN	ATXN1	ENSG00000124788	ATXN1	ataxin 1 [Source:HGNC Symbol;Acc:HGNC:10548]	ATXN1
ENSG00000175792	8.91651	8.90811	0.00840275	0.0115561	0.991234	0.998612	chr3	128064778	128153914	-	ENSG00000175792.10	protein_coding	KNOWN	RUVBL1	ENSG00000175792	RUVBL1	RuvB like AAA ATPase 1 [Source:HGNC Symbol;Acc:HGNC:10474]	RUVBL1
ENSG00000181929	8.52792	8.52427	0.00365642	0.00938084	0.992884	0.998983	chr12	49002274	49019197	-	ENSG00000181929.10	protein_coding	KNOWN	PRKAG1	ENSG00000181929	PRKAG1	protein kinase AMP-activated non-catalytic subunit gamma 1 [Source:HGNC Symbol;Acc:HGNC:9385]	PRKAG1
ENSG00000113810	7.03908	7.03482	0.00426166	0.007888	0.994016	0.998983	chr3	160399274	160434962	+	ENSG00000113810.14	protein_coding	KNOWN	SMC4	ENSG00000113810	SMC4	structural maintenance of chromosomes 4 [Source:HGNC Symbol;Acc:HGNC:14013]	SMC4
ENSG00000079432	8.8207	8.81778	0.0029198	0.00740699	0.994381	0.998983	chr19	42268537	42295797	+	ENSG00000079432.6	protein_coding	KNOWN	CIC	ENSG00000079432	CIC	capicua transcriptional repressor [Source:HGNC Symbol;Acc:HGNC:14214]	CIC
ENSG00000169976	8.63293	8.62989	0.00303831	0.00570619	0.995671	0.998983	chr6	144094881	144095573	-	ENSG00000169976.6	protein_coding	KNOWN	SF3B5	ENSG00000169976	SF3B5	splicing factor 3b subunit 5 [Source:HGNC Symbol;Acc:HGNC:21083]	SF3B5
ENSG00000104899	5.76675	5.7604	0.00634448	0.00530344	0.995977	0.998983	chr19	2249309	2252073	+	ENSG00000104899.5	protein_coding	KNOWN	AMH	ENSG00000104899	AMH	anti-Mullerian hormone [Source:HGNC Symbol;Acc:HGNC:464]	AMH
ENSG00000017427	5.70899	5.70388	0.00510584	0.00495962	0.996238	0.998983	chr12	102395867	102480645	-	ENSG00000017427.14	protein_coding	KNOWN	IGF1	ENSG00000017427	IGF1	insulin like growth factor 1 [Source:HGNC Symbol;Acc:HGNC:5464]	IGF1
ENSG00000051382	5.8316	5.82838	0.00321662	0.00416739	0.996839	0.998983	chr3	138652699	138834938	-	ENSG00000051382.7	protein_coding	KNOWN	PIK3CB	ENSG00000051382	PIK3CB	phosphatidylinositol-4,5-bisphosphate 3-kinase catalytic subunit beta [Source:HGNC Symbol;Acc:HGNC:8976]	PIK3CB
ENSG00000006125	1.71667	1.69338	0.0232905	0.00343534	0.997394	0.998983	chr17	35578046	35726409	+	ENSG00000006125.15	protein_coding	KNOWN	AP2B1	ENSG00000006125	AP2B1	adaptor related protein complex 2 subunit beta 1 [Source:HGNC Symbol;Acc:HGNC:563]	AP2B1
ENSG00000116717	8.57659	8.57432	0.00227099	0.002128	0.998386	0.998983	chr1	67685061	67688338	+	ENSG00000116717.10	protein_coding	KNOWN	GADD45A	ENSG00000116717	GADD45A	growth arrest and DNA damage inducible alpha [Source:HGNC Symbol;Acc:HGNC:4095]	GADD45A
ENSG00000156052	7.46722	7.4659	0.00132266	0.00174635	0.998675	0.998983	chr9	77716087	78031458	-	ENSG00000156052.9	protein_coding	KNOWN	GNAQ	ENSG00000156052	GNAQ	G protein subunit alpha q [Source:HGNC Symbol;Acc:HGNC:4390]	GNAQ
ENSG00000184451	2.17972	2.17707	0.0026486	0.00134121	0.998983	0.998983	chr17	42678889	42683917	-	ENSG00000184451.5	protein_coding	KNOWN	CCR10	ENSG00000184451	CCR10	C-C motif chemokine receptor 10 [Source:HGNC Symbol;Acc:HGNC:4474]	CCR10
ENSG00000196372	6.91573	6.91778	-0.00205825	-0.00239656	0.998182	0.998983	chr10	5638867	5666595	-	ENSG00000196372.11	protein_coding	KNOWN	ASB13	ENSG00000196372	ASB13	ankyrin repeat and SOCS box containing 13 [Source:HGNC Symbol;Acc:HGNC:19765]	ASB13
ENSG00000106628	9.00112	9.00402	-0.00289441	-0.00308238	0.997662	0.998983	chr7	44114681	44124358	-	ENSG00000106628.9	protein_coding	KNOWN	POLD2	ENSG00000106628	POLD2	DNA polymerase delta 2, accessory subunit [Source:HGNC Symbol;Acc:HGNC:9176]	POLD2
ENSG00000123415	6.59328	6.59538	-0.00209475	-0.00404641	0.99693	0.998983	chr12	54164745	54188994	-	ENSG00000123415.13	protein_coding	KNOWN	SMUG1	ENSG00000123415	SMUG1	single-strand-selective monofunctional uracil-DNA glycosylase 1 [Source:HGNC Symbol;Acc:HGNC:17148]	SMUG1
ENSG00000198019	-1.01293	-0.997863	-0.0150637	-0.00437373	0.996682	0.998983	chr1	121087345	121096310	+	ENSG00000198019.11	protein_coding	KNOWN	FCGR1B	ENSG00000198019	FCGR1B	Fc fragment of IgG receptor Ib [Source:HGNC Symbol;Acc:HGNC:3614]	FCGR1B
ENSG00000251357	3.1172	3.16597	-0.048767	-0.00526275	0.996008	0.998983	chr22	23862188	23895223	+	ENSG00000251357.4	protein_coding	PUTATIVE	AP000350.10	ENSG00000251357		novel protein	AP000350.4
ENSG00000105701	10.3535	10.3558	-0.0023044	-0.00606385	0.9954	0.998983	chr19	18531751	18544077	-	ENSG00000105701.14	protein_coding	KNOWN	FKBP8	ENSG00000105701	FKBP8	FKBP prolyl isomerase 8 [Source:HGNC Symbol;Acc:HGNC:3724]	FKBP8
ENSG00000144857	4.51056	4.51809	-0.00752681	-0.00749543	0.994314	0.998983	chr3	113211003	113287459	+	ENSG00000144857.13	protein_coding	KNOWN	BOC	ENSG00000144857	BOC	BOC cell adhesion associated, oncogene regulated [Source:HGNC Symbol;Acc:HGNC:17173]	BOC
ENSG00000168646	5.34278	5.35036	-0.00758248	-0.0108321	0.991783	0.998612	chr17	65528563	65561647	-	ENSG00000168646.11	protein_coding	KNOWN	AXIN2	ENSG00000168646	AXIN2	axin 2 [Source:HGNC Symbol;Acc:HGNC:904]	AXIN2
ENSG00000163882	7.24135	7.24664	-0.00528916	-0.0108569	0.991764	0.998612	chr3	184361718	184368596	+	ENSG00000163882.8	protein_coding	KNOWN	POLR2H	ENSG00000163882	POLR2H	RNA polymerase II subunit H [Source:HGNC Symbol;Acc:HGNC:9195]	POLR2H
ENSG00000105221	9.14819	9.15379	-0.00559481	-0.0123668	0.990619	0.998586	chr19	40230317	40285536	-	ENSG00000105221.15	protein_coding	KNOWN	AKT2	ENSG00000105221	AKT2	AKT serine/threonine kinase 2 [Source:HGNC Symbol;Acc:HGNC:392]	AKT2
ENSG00000060566	-1.53328	-1.48221	-0.0510747	-0.0138168	0.989519	0.998242	chr19	4153601	4173054	+	ENSG00000060566.12	protein_coding	KNOWN	CREB3L3	ENSG00000060566	CREB3L3	cAMP responsive element binding protein 3 like 3 [Source:HGNC Symbol;Acc:HGNC:18855]	CREB3L3
ENSG00000188191	5.78738	5.8011	-0.0137237	-0.0155382	0.988213	0.99769	chr7	549197	727650	-	ENSG00000188191.13	protein_coding	KNOWN	PRKAR1B	ENSG00000188191	PRKAR1B	protein kinase cAMP-dependent type I regulatory subunit beta [Source:HGNC Symbol;Acc:HGNC:9390]	PRKAR1B
ENSG00000115904	8.69101	8.6968	-0.00579083	-0.0158784	0.987955	0.99769	chr2	38981396	39124345	-	ENSG00000115904.11	protein_coding	KNOWN	SOS1	ENSG00000115904	SOS1	SOS Ras/Rac guanine nucleotide exchange factor 1 [Source:HGNC Symbol;Acc:HGNC:11187]	SOS1
ENSG00000128245	8.42013	8.42959	-0.00945958	-0.0164206	0.987544	0.99769	chr22	31944461	31957603	+	ENSG00000128245.13	protein_coding	KNOWN	YWHAH	ENSG00000128245	YWHAH	tyrosine 3-monooxygenase/tryptophan 5-monooxygenase activation protein eta [Source:HGNC Symbol;Acc:HGNC:12853]	YWHAH
ENSG00000119927	6.63084	6.63862	-0.00778341	-0.0167015	0.987331	0.99769	chr10	112149864	112215377	-	ENSG00000119927.12	protein_coding	KNOWN	GPAM	ENSG00000119927	GPAM	glycerol-3-phosphate acyltransferase, mitochondrial [Source:HGNC Symbol;Acc:HGNC:24865]	GPAM
ENSG00000130427	-0.3524	-0.31595	-0.0364498	-0.0177804	0.986513	0.99769	chr7	100720800	100723700	+	ENSG00000130427.2	protein_coding	KNOWN	EPO	ENSG00000130427	EPO	erythropoietin [Source:HGNC Symbol;Acc:HGNC:3415]	EPO
ENSG00000164252	7.26553	7.27396	-0.00843234	-0.0197648	0.985008	0.997514	chr5	77029251	77065234	+	ENSG00000164252.11	protein_coding	KNOWN	AGGF1	ENSG00000164252	AGGF1	angiogenic factor with G-patch and FHA domains 1 [Source:HGNC Symbol;Acc:HGNC:24684]	AGGF1
ENSG00000226525	-0.92081	-0.880619	-0.0401904	-0.02012	0.984738	0.997514	chr13	21628413	21629015	-	ENSG00000226525.5	processed_pseudogene	KNOWN	RPS7P10	ENSG00000226525	RPS7P10	ribosomal protein S7 pseudogene 10 [Source:HGNC Symbol;Acc:HGNC:39903]	RPS7P10
ENSG00000178999	7.35378	7.37136	-0.0175757	-0.0215257	0.983672	0.997182	chr17	8204733	8210600	-	ENSG00000178999.11	protein_coding	KNOWN	AURKB	ENSG00000178999	AURKB	aurora kinase B [Source:HGNC Symbol;Acc:HGNC:11390]	AURKB
ENSG00000171428	6.11502	6.12825	-0.0132333	-0.0216271	0.983595	0.997182	chr8	18170477	18223689	+	ENSG00000171428.12	protein_coding	KNOWN	NAT1	ENSG00000171428	NAT1	N-acetyltransferase 1 [Source:HGNC Symbol;Acc:HGNC:7645]	NAT1
ENSG00000183742	5.92655	5.94477	-0.0182247	-0.0271296	0.979423	0.995465	chr7	20134655	20217404	-	ENSG00000183742.11	protein_coding	KNOWN	MACC1	ENSG00000183742	MACC1	MET transcriptional regulator MACC1 [Source:HGNC Symbol;Acc:HGNC:30215]	MACC1
ENSG00000240972	3.28628	3.58729	-0.301013	-0.0273373	0.979265	0.995465	chr22	23894004	23895227	+	ENSG00000240972.1	protein_coding	KNOWN	MIF	ENSG00000240972	MIF	macrophage migration inhibitory factor [Source:HGNC Symbol;Acc:HGNC:7097]	MIF
ENSG00000256150	-3.64539	-3.57001	-0.0753883	-0.0284773	0.978401	0.995465	chr12	2742626	2771908	-	ENSG00000256150.1	lincRNA	NOVEL	RP11-885B4.1	ENSG00000256150	ITFG2-AS1	ITFG2 antisense RNA 1 [Source:HGNC Symbol;Acc:HGNC:53128]	ITFG2-AS1
ENSG00000179388	5.56778	5.59034	-0.0225646	-0.0309038	0.976561	0.995465	chr8	22687659	22693302	-	ENSG00000179388.8	protein_coding	KNOWN	EGR3	ENSG00000179388	EGR3	early growth response 3 [Source:HGNC Symbol;Acc:HGNC:3240]	EGR3
ENSG00000182985	4.66991	4.72375	-0.0538465	-0.0309201	0.976549	0.995465	chr11	115169218	115504957	-	ENSG00000182985.15	protein_coding	KNOWN	CADM1	ENSG00000182985	CADM1	cell adhesion molecule 1 [Source:HGNC Symbol;Acc:HGNC:5951]	CADM1
ENSG00000163930	7.58981	7.6029	-0.0130875	-0.0326783	0.975216	0.995257	chr3	52401013	52410350	-	ENSG00000163930.8	protein_coding	KNOWN	BAP1	ENSG00000163930	BAP1	BRCA1 associated protein 1 [Source:HGNC Symbol;Acc:HGNC:950]	BAP1
ENSG00000114026	7.84818	7.86355	-0.0153673	-0.0335881	0.974526	0.994939	chr3	9749944	9788219	+	ENSG00000114026.20	protein_coding	KNOWN	OGG1	ENSG00000114026	OGG1	8-oxoguanine DNA glycosylase [Source:HGNC Symbol;Acc:HGNC:8125]	OGG1
ENSG00000196502	7.14183	7.1563	-0.0144696	-0.0343788	0.973926	0.994713	chr16	28605196	28623625	-	ENSG00000196502.10	protein_coding	KNOWN	SULT1A1	ENSG00000196502	SULT1A1	sulfotransferase family 1A member 1 [Source:HGNC Symbol;Acc:HGNC:11453]	SULT1A1
ENSG00000101470	4.80542	4.87876	-0.0733455	-0.0353946	0.973156	0.994312	chr20	45823214	45833745	-	ENSG00000101470.8	protein_coding	KNOWN	TNNC2	ENSG00000101470	TNNC2	troponin C2, fast skeletal type [Source:HGNC Symbol;Acc:HGNC:11944]	TNNC2
ENSG00000213080	9.39504	9.41152	-0.0164852	-0.0354835	0.973089	0.994312	chr1	160894980	160896076	+	ENSG00000213080.3	processed_pseudogene	KNOWN	RP11-312J18.5	ENSG00000213080		spermine synthase (SMS) pseudogene	AL354714.2
ENSG00000196584	9.00649	9.03274	-0.0262417	-0.035932	0.972749	0.994312	chr7	152644779	152676165	-	ENSG00000196584.2	protein_coding	KNOWN	XRCC2	ENSG00000196584	XRCC2	X-ray repair cross complementing 2 [Source:HGNC Symbol;Acc:HGNC:12829]	XRCC2
ENSG00000275410	-1.66284	-1.53737	-0.125471	-0.0364769	0.972336	0.994312	chr17	37686432	37745247	-	ENSG00000275410.3	protein_coding	KNOWN	HNF1B	ENSG00000275410	HNF1B	HNF1 homeobox B [Source:HGNC Symbol;Acc:HGNC:11630]	HNF1B
ENSG00000152284	4.49308	4.52701	-0.0339341	-0.0365582	0.972274	0.994312	chr2	85133410	85310388	+	ENSG00000152284.4	protein_coding	KNOWN	TCF7L1	ENSG00000152284	TCF7L1	transcription factor 7 like 1 [Source:HGNC Symbol;Acc:HGNC:11640]	TCF7L1
ENSG00000169018	8.80638	8.82728	-0.0208976	-0.0407489	0.969098	0.99325	chr15	68277803	68295865	+	ENSG00000169018.5	protein_coding	KNOWN	FEM1B	ENSG00000169018	FEM1B	fem-1 homolog B [Source:HGNC Symbol;Acc:HGNC:3649]	FEM1B
ENSG00000078902	6.56895	6.59186	-0.0229148	-0.0421716	0.96802	0.992532	chr11	1274371	1309654	-	ENSG00000078902.14	protein_coding	KNOWN	TOLLIP	ENSG00000078902	TOLLIP	toll interacting protein [Source:HGNC Symbol;Acc:HGNC:16476]	TOLLIP
ENSG00000140323	-1.27267	-1.10493	-0.167749	-0.0459148	0.965184	0.990643	chr15	40358235	40378639	+	ENSG00000140323.5	protein_coding	KNOWN	DISP2	ENSG00000140323	DISP2	dispatched RND transporter family member 2 [Source:HGNC Symbol;Acc:HGNC:19712]	DISP2
ENSG00000089692	6.60856	6.64312	-0.0345625	-0.0482611	0.963406	0.990115	chr12	6772512	6778455	+	ENSG00000089692.7	protein_coding	KNOWN	LAG3	ENSG00000089692	LAG3	lymphocyte activating 3 [Source:HGNC Symbol;Acc:HGNC:6476]	LAG3
ENSG00000254759	-0.833203	-0.741708	-0.0914952	-0.0486974	0.963076	0.990115	chr11	126067539	126068601	+	ENSG00000254759.1	processed_pseudogene	KNOWN	NAP1L1P1	ENSG00000254759	NAP1L1P1	nucleosome assembly protein 1 like 1 pseudogene 1 [Source:HGNC Symbol;Acc:HGNC:38004]	NAP1L1P1
ENSG00000125735	4.73597	4.81547	-0.0795017	-0.0489126	0.962913	0.990115	chr19	6661253	6670588	-	ENSG00000125735.9	protein_coding	KNOWN	TNFSF14	ENSG00000125735	TNFSF14	TNF superfamily member 14 [Source:HGNC Symbol;Acc:HGNC:11930]	TNFSF14
ENSG00000145431	4.78406	4.82816	-0.0441039	-0.0501639	0.961965	0.989793	chr4	156760454	156971394	-	ENSG00000145431.9	protein_coding	KNOWN	PDGFC	ENSG00000145431	PDGFC	platelet derived growth factor C [Source:HGNC Symbol;Acc:HGNC:8801]	PDGFC
ENSG00000188064	0.655268	0.79292	-0.137652	-0.0511304	0.961233	0.989431	chr22	45920362	45977129	-	ENSG00000188064.8	protein_coding	KNOWN	WNT7B	ENSG00000188064	WNT7B	Wnt family member 7B [Source:HGNC Symbol;Acc:HGNC:12787]	WNT7B
ENSG00000048392	8.69718	8.71727	-0.0200947	-0.0515751	0.960896	0.989431	chr8	102204502	102239118	-	ENSG00000048392.10	protein_coding	KNOWN	RRM2B	ENSG00000048392	RRM2B	ribonucleotide reductase regulatory TP53 inducible subunit M2B [Source:HGNC Symbol;Acc:HGNC:17296]	RRM2B
ENSG00000088038	9.3788	9.40233	-0.0235317	-0.053769	0.959235	0.989431	chr19	54137728	54155681	+	ENSG00000088038.16	protein_coding	KNOWN	CNOT3	ENSG00000088038	CNOT3	CCR4-NOT transcription complex subunit 3 [Source:HGNC Symbol;Acc:HGNC:7879]	CNOT3
ENSG00000171456	8.013	8.03423	-0.0212309	-0.0538606	0.959165	0.989431	chr20	32358344	32439319	+	ENSG00000171456.15	protein_coding	KNOWN	ASXL1	ENSG00000171456	ASXL1	ASXL transcriptional regulator 1 [Source:HGNC Symbol;Acc:HGNC:18318]	ASXL1
ENSG00000101384	6.74326	6.77406	-0.0308032	-0.0560731	0.95749	0.989055	chr20	10637684	10674107	-	ENSG00000101384.10	protein_coding	KNOWN	JAG1	ENSG00000101384	JAG1	jagged canonical Notch ligand 1 [Source:HGNC Symbol;Acc:HGNC:6188]	JAG1
ENSG00000188906	6.8721	6.92476	-0.0526606	-0.0603424	0.954258	0.986903	chr12	40196744	40369285	+	ENSG00000188906.12	protein_coding	KNOWN	LRRK2	ENSG00000188906	LRRK2	leucine rich repeat kinase 2 [Source:HGNC Symbol;Acc:HGNC:18618]	LRRK2
ENSG00000138071	11.2397	11.2815	-0.0417867	-0.0618501	0.953117	0.986474	chr2	65227753	65271253	+	ENSG00000138071.12	protein_coding	KNOWN	ACTR2	ENSG00000138071	ACTR2	actin related protein 2 [Source:HGNC Symbol;Acc:HGNC:169]	ACTR2
ENSG00000058404	2.90153	2.97791	-0.0763798	-0.0627502	0.952435	0.986156	chr7	44217150	44334577	-	ENSG00000058404.18	protein_coding	KNOWN	CAMK2B	ENSG00000058404	CAMK2B	calcium/calmodulin dependent protein kinase II beta [Source:HGNC Symbol;Acc:HGNC:1461]	CAMK2B
ENSG00000051180	4.78453	4.84892	-0.0643964	-0.0633424	0.951987	0.98608	chr15	40694774	40732339	+	ENSG00000051180.15	protein_coding	KNOWN	RAD51	ENSG00000051180	RAD51	RAD51 recombinase [Source:HGNC Symbol;Acc:HGNC:9817]	RAD51
ENSG00000101057	8.20089	8.26397	-0.0630813	-0.0639383	0.951536	0.986001	chr20	43667019	43716496	+	ENSG00000101057.14	protein_coding	KNOWN	MYBL2	ENSG00000101057	MYBL2	MYB proto-oncogene like 2 [Source:HGNC Symbol;Acc:HGNC:7548]	MYBL2
ENSG00000090520	9.0685	9.09312	-0.024622	-0.0646693	0.950983	0.986001	chr3	186567403	186597203	+	ENSG00000090520.9	protein_coding	KNOWN	DNAJB11	ENSG00000090520	DNAJB11	DnaJ heat shock protein family (Hsp40) member B11 [Source:HGNC Symbol;Acc:HGNC:14889]	DNAJB11
ENSG00000107807	-0.0428727	0.116395	-0.159268	-0.0658396	0.950098	0.985993	chr10	101130505	101137789	+	ENSG00000107807.11	protein_coding	KNOWN	TLX1	ENSG00000107807	TLX1	T cell leukemia homeobox 1 [Source:HGNC Symbol;Acc:HGNC:5056]	TLX1
ENSG00000136450	11.0925	11.1277	-0.0351824	-0.0664407	0.949643	0.98598	chr17	58003360	58007346	-	ENSG00000136450.11	protein_coding	KNOWN	SRSF1	ENSG00000136450	SRSF1	serine and arginine rich splicing factor 1 [Source:HGNC Symbol;Acc:HGNC:10780]	SRSF1
ENSG00000001626	-2.65873	-2.44344	-0.215289	-0.0671853	0.949079	0.98598	chr7	117465784	117715971	+	ENSG00000001626.13	protein_coding	KNOWN	CFTR	ENSG00000001626	CFTR	CF transmembrane conductance regulator [Source:HGNC Symbol;Acc:HGNC:1884]	CFTR
ENSG00000065618	-0.202785	-0.0296458	-0.173139	-0.0711864	0.946053	0.984194	chr10	104031286	104086002	-	ENSG00000065618.15	protein_coding	KNOWN	COL17A1	ENSG00000065618	COL17A1	collagen type XVII alpha 1 chain [Source:HGNC Symbol;Acc:HGNC:2194]	COL17A1
ENSG00000129757	5.0039	5.06632	-0.0624193	-0.0720571	0.945394	0.983898	chr11	2883213	2885881	-	ENSG00000129757.11	protein_coding	KNOWN	CDKN1C	ENSG00000129757	CDKN1C	cyclin dependent kinase inhibitor 1C [Source:HGNC Symbol;Acc:HGNC:1786]	CDKN1C
ENSG00000073861	4.78778	4.84899	-0.0612036	-0.072431	0.945112	0.983898	chr17	47733244	47746119	+	ENSG00000073861.2	protein_coding	KNOWN	TBX21	ENSG00000073861	TBX21	T-box transcription factor 21 [Source:HGNC Symbol;Acc:HGNC:11599]	TBX21
ENSG00000144648	4.55568	4.6718	-0.116119	-0.0751181	0.94308	0.982733	chr3	42804752	42887974	+	ENSG00000144648.13	protein_coding	KNOWN	ACKR2	ENSG00000144648	ACKR2	atypical chemokine receptor 2 [Source:HGNC Symbol;Acc:HGNC:1565]	ACKR2
ENSG00000197901	1.71861	1.844	-0.125394	-0.0774367	0.941327	0.981995	chr11	62936385	62984983	-	ENSG00000197901.10	protein_coding	KNOWN	SLC22A6	ENSG00000197901	SLC22A6	solute carrier family 22 member 6 [Source:HGNC Symbol;Acc:HGNC:10970]	SLC22A6
ENSG00000133800	4.05531	4.17996	-0.124643	-0.0799293	0.939443	0.980807	chr11	10556966	10611689	-	ENSG00000133800.7	protein_coding	KNOWN	LYVE1	ENSG00000133800	LYVE1	lymphatic vessel endothelial hyaluronan receptor 1 [Source:HGNC Symbol;Acc:HGNC:14687]	LYVE1
ENSG00000113070	3.88948	3.95866	-0.0691751	-0.0799358	0.939438	0.980807	chr5	140332843	140346631	-	ENSG00000113070.7	protein_coding	KNOWN	HBEGF	ENSG00000113070	HBEGF	heparin binding EGF like growth factor [Source:HGNC Symbol;Acc:HGNC:3059]	HBEGF
ENSG00000002016	4.87529	4.95046	-0.0751709	-0.0809266	0.93869	0.980807	chr12	912077	990053	-	ENSG00000002016.15	protein_coding	KNOWN	RAD52	ENSG00000002016	RAD52	RAD52 homolog, DNA repair protein [Source:HGNC Symbol;Acc:HGNC:9824]	RAD52
ENSG00000257062	0.471691	0.650555	-0.178864	-0.08127	0.93843	0.980807	chr12	21047179	21176895	+	ENSG00000257062.5	protein_coding	NOVEL	RP11-125O5.2	ENSG00000257062		novel transcript	AC022335.1
ENSG00000108691	8.75354	8.78666	-0.0331145	-0.0836584	0.936626	0.979809	chr17	34255218	34257203	+	ENSG00000108691.8	protein_coding	KNOWN	CCL2	ENSG00000108691	CCL2	C-C motif chemokine ligand 2 [Source:HGNC Symbol;Acc:HGNC:10618]	CCL2
ENSG00000116147	-1.01846	-0.716778	-0.301686	-0.0849589	0.935643	0.97917	chr1	175315194	175743770	-	ENSG00000116147.15	protein_coding	KNOWN	TNR	ENSG00000116147	TNR	tenascin R [Source:HGNC Symbol;Acc:HGNC:11953]	TNR
ENSG00000174059	6.97167	7.01248	-0.0408134	-0.0854182	0.935297	0.97917	chr1	207880972	207911402	-	ENSG00000174059.15	protein_coding	KNOWN	CD34	ENSG00000174059	CD34	CD34 molecule [Source:HGNC Symbol;Acc:HGNC:1662]	CD34
ENSG00000170873	7.3626	7.40695	-0.0443559	-0.087167	0.933976	0.978592	chr8	124550790	124728429	-	ENSG00000170873.17	protein_coding	KNOWN	MTSS1	ENSG00000170873	MTSS1	MTSS I-BAR domain containing 1 [Source:HGNC Symbol;Acc:HGNC:20443]	MTSS1
ENSG00000163918	8.46467	8.51375	-0.049087	-0.0880075	0.933341	0.978317	chr3	186789880	186807058	-	ENSG00000163918.9	protein_coding	KNOWN	RFC4	ENSG00000163918	RFC4	replication factor C subunit 4 [Source:HGNC Symbol;Acc:HGNC:9972]	RFC4
ENSG00000109255	-1.35692	-1.05428	-0.302636	-0.0897672	0.932013	0.978257	chr4	55595229	55636698	-	ENSG00000109255.10	protein_coding	KNOWN	NMU	ENSG00000109255	NMU	neuromedin U [Source:HGNC Symbol;Acc:HGNC:7859]	NMU
ENSG00000189283	6.04641	6.21314	-0.16673	-0.0920859	0.930262	0.977035	chr3	59749310	61251459	-	ENSG00000189283.8	protein_coding	KNOWN	FHIT	ENSG00000189283	FHIT	fragile histidine triad diadenosine triphosphatase [Source:HGNC Symbol;Acc:HGNC:3701]	FHIT
ENSG00000157388	0.810365	1.03109	-0.220721	-0.0947582	0.928246	0.976086	chr3	53494656	53813733	+	ENSG00000157388.12	protein_coding	KNOWN	CACNA1D	ENSG00000157388	CACNA1D	calcium voltage-gated channel subunit alpha1 D [Source:HGNC Symbol;Acc:HGNC:1391]	CACNA1D
ENSG00000166349	3.5745	3.87294	-0.298436	-0.0961641	0.927185	0.975376	chr11	36510709	36593156	+	ENSG00000166349.8	protein_coding	KNOWN	RAG1	ENSG00000166349	RAG1	recombination activating 1 [Source:HGNC Symbol;Acc:HGNC:9831]	RAG1
ENSG00000104332	4.61422	4.78264	-0.168413	-0.0963847	0.927019	0.975376	chr8	41261958	41309497	-	ENSG00000104332.10	protein_coding	KNOWN	SFRP1	ENSG00000104332	SFRP1	secreted frizzled related protein 1 [Source:HGNC Symbol;Acc:HGNC:10776]	SFRP1
ENSG00000144852	2.16723	2.46429	-0.297065	-0.09734	0.926298	0.975376	chr3	119780484	119818485	+	ENSG00000144852.15	protein_coding	KNOWN	NR1I2	ENSG00000144852	NR1I2	nuclear receptor subfamily 1 group I member 2 [Source:HGNC Symbol;Acc:HGNC:7968]	NR1I2
ENSG00000130700	-1.40645	-1.08424	-0.32221	-0.0985314	0.925399	0.975041	chr20	62463497	62475970	-	ENSG00000130700.6	protein_coding	KNOWN	GATA5	ENSG00000130700	GATA5	GATA binding protein 5 [Source:HGNC Symbol;Acc:HGNC:15802]	GATA5
ENSG00000100784	6.47287	6.52651	-0.053635	-0.0988956	0.925125	0.975041	chr14	90847862	91060636	-	ENSG00000100784.8	protein_coding	KNOWN	RPS6KA5	ENSG00000100784	RPS6KA5	ribosomal protein S6 kinase A5 [Source:HGNC Symbol;Acc:HGNC:10434]	RPS6KA5
ENSG00000141959	9.72353	9.76213	-0.0385998	-0.0990045	0.925043	0.975041	chr21	44300051	44327376	+	ENSG00000141959.15	protein_coding	KNOWN	PFKL	ENSG00000141959	PFKL	phosphofructokinase, liver type [Source:HGNC Symbol;Acc:HGNC:8876]	PFKL
ENSG00000148672	8.73224	8.7754	-0.0431597	-0.101158	0.923419	0.97467	chr10	87050486	87094866	-	ENSG00000148672.8	protein_coding	KNOWN	GLUD1	ENSG00000148672	GLUD1	glutamate dehydrogenase 1 [Source:HGNC Symbol;Acc:HGNC:4335]	GLUD1
ENSG00000127445	8.61222	8.65114	-0.0389189	-0.103245	0.921846	0.974438	chr19	9835257	9849682	+	ENSG00000127445.12	protein_coding	KNOWN	PIN1	ENSG00000127445	PIN1	peptidylprolyl cis/trans isomerase, NIMA-interacting 1 [Source:HGNC Symbol;Acc:HGNC:8988]	PIN1
ENSG00000258981	-3.0598	-2.77752	-0.28228	-0.105855	0.919879	0.973119	chr14	52117602	52117995	+	ENSG00000258981.1	processed_pseudogene	KNOWN	COX5AP2	ENSG00000258981	COX5AP2	cytochrome c oxidase subunit 5A pseudogene 2 [Source:HGNC Symbol;Acc:HGNC:20005]	COX5AP2
ENSG00000078399	1.39769	1.65084	-0.253154	-0.106792	0.919172	0.973119	chr7	27162435	27175180	-	ENSG00000078399.14	protein_coding	KNOWN	HOXA9	ENSG00000078399	HOXA9	homeobox A9 [Source:HGNC Symbol;Acc:HGNC:5109]	HOXA9
ENSG00000185532	5.29382	5.4468	-0.152981	-0.10686	0.919121	0.973119	chr10	50991358	52298350	+	ENSG00000185532.13	protein_coding	KNOWN	PRKG1	ENSG00000185532	PRKG1	protein kinase cGMP-dependent 1 [Source:HGNC Symbol;Acc:HGNC:9414]	PRKG1
ENSG00000104499	-1.83397	-1.50013	-0.333846	-0.106997	0.919018	0.973119	chr8	142834247	142916506	+	ENSG00000104499.5	protein_coding	KNOWN	GML	ENSG00000104499	GML	glycosylphosphatidylinositol anchored molecule like [Source:HGNC Symbol;Acc:HGNC:4375]	GML
ENSG00000134574	5.9036	5.96813	-0.0645302	-0.108329	0.918014	0.973119	chr11	47214465	47239240	+	ENSG00000134574.10	protein_coding	KNOWN	DDB2	ENSG00000134574	DDB2	damage specific DNA binding protein 2 [Source:HGNC Symbol;Acc:HGNC:2718]	DDB2
ENSG00000164305	8.51614	8.56059	-0.044457	-0.108492	0.917892	0.973119	chr4	184627696	184649509	-	ENSG00000164305.16	protein_coding	KNOWN	CASP3	ENSG00000164305	CASP3	caspase 3 [Source:HGNC Symbol;Acc:HGNC:1504]	CASP3
ENSG00000105976	3.3844	3.53151	-0.147109	-0.10956	0.917087	0.973119	chr7	116672390	116798386	+	ENSG00000105976.13	protein_coding	KNOWN	MET	ENSG00000105976	MET	MET proto-oncogene, receptor tyrosine kinase [Source:HGNC Symbol;Acc:HGNC:7029]	MET
ENSG00000186832	2.79757	2.93584	-0.138269	-0.11133	0.915754	0.973119	chr17	41609778	41615899	-	ENSG00000186832.7	protein_coding	KNOWN	KRT16	ENSG00000186832	KRT16	keratin 16 [Source:HGNC Symbol;Acc:HGNC:6423]	KRT16
ENSG00000101849	6.5736	6.63017	-0.0565608	-0.113772	0.913916	0.972282	chrX	9463295	9719743	+	ENSG00000101849.14	protein_coding	KNOWN	TBL1X	ENSG00000101849	TBL1X	transducin beta like 1 X-linked [Source:HGNC Symbol;Acc:HGNC:11585]	TBL1X
ENSG00000163655	8.80219	8.85504	-0.0528492	-0.114286	0.913529	0.972264	chr3	155870536	155944026	+	ENSG00000163655.14	protein_coding	KNOWN	GMPS	ENSG00000163655	GMPS	guanine monophosphate synthase [Source:HGNC Symbol;Acc:HGNC:4378]	GMPS
ENSG00000137440	-1.71081	-1.47341	-0.237397	-0.114779	0.913158	0.972264	chr4	15935569	15938740	-	ENSG00000137440.4	protein_coding	KNOWN	FGFBP1	ENSG00000137440	FGFBP1	fibroblast growth factor binding protein 1 [Source:HGNC Symbol;Acc:HGNC:19695]	FGFBP1
ENSG00000093167	6.72085	6.79673	-0.0758761	-0.117204	0.911334	0.971777	chr3	37052656	37183689	-	ENSG00000093167.16	protein_coding	KNOWN	LRRFIP2	ENSG00000093167	LRRFIP2	LRR binding FLII interacting protein 2 [Source:HGNC Symbol;Acc:HGNC:6703]	LRRFIP2
ENSG00000111186	2.9796	3.13681	-0.15721	-0.120815	0.908618	0.970569	chr12	1529891	1647243	+	ENSG00000111186.11	protein_coding	KNOWN	WNT5B	ENSG00000111186	WNT5B	Wnt family member 5B [Source:HGNC Symbol;Acc:HGNC:16265]	WNT5B
ENSG00000109674	6.19695	6.28671	-0.0897676	-0.12095	0.908516	0.970569	chr4	177309836	177362943	+	ENSG00000109674.3	protein_coding	KNOWN	NEIL3	ENSG00000109674	NEIL3	nei like DNA glycosylase 3 [Source:HGNC Symbol;Acc:HGNC:24573]	NEIL3
ENSG00000126581	8.32356	8.37472	-0.0511612	-0.122196	0.907579	0.970569	chr17	42810134	42833350	-	ENSG00000126581.11	protein_coding	KNOWN	BECN1	ENSG00000126581	BECN1	beclin 1 [Source:HGNC Symbol;Acc:HGNC:1034]	BECN1
ENSG00000134757	-2.74817	-2.37928	-0.368893	-0.124317	0.905985	0.970514	chr18	31447795	31478702	+	ENSG00000134757.4	protein_coding	KNOWN	DSG3	ENSG00000134757	DSG3	desmoglein 3 [Source:HGNC Symbol;Acc:HGNC:3050]	DSG3
ENSG00000134323	2.99108	3.12553	-0.13445	-0.125479	0.905111	0.970006	chr2	15940564	15947007	+	ENSG00000134323.10	protein_coding	KNOWN	MYCN	ENSG00000134323	MYCN	MYCN proto-oncogene, bHLH transcription factor [Source:HGNC Symbol;Acc:HGNC:7559]	MYCN
ENSG00000158417	7.32612	7.3884	-0.062279	-0.128059	0.903173	0.969079	chr2	99337353	99401326	+	ENSG00000158417.9	protein_coding	KNOWN	EIF5B	ENSG00000158417	EIF5B	eukaryotic translation initiation factor 5B [Source:HGNC Symbol;Acc:HGNC:30793]	EIF5B
ENSG00000221823	6.12659	6.22902	-0.102426	-0.129468	0.902114	0.968501	chr2	68178857	68256237	-	ENSG00000221823.9	protein_coding	KNOWN	PPP3R1	ENSG00000221823	PPP3R1	protein phosphatase 3 regulatory subunit B, alpha [Source:HGNC Symbol;Acc:HGNC:9317]	PPP3R1
ENSG00000162594	-1.07324	-0.801166	-0.272074	-0.131744	0.900405	0.968501	chr1	67166400	67259979	+	ENSG00000162594.13	protein_coding	KNOWN	IL23R	ENSG00000162594	IL23R	interleukin 23 receptor [Source:HGNC Symbol;Acc:HGNC:19100]	IL23R
ENSG00000101187	3.47229	3.60555	-0.133266	-0.131745	0.900405	0.968501	chr20	62642445	62685785	+	ENSG00000101187.14	protein_coding	KNOWN	SLCO4A1	ENSG00000101187	SLCO4A1	solute carrier organic anion transporter family member 4A1 [Source:HGNC Symbol;Acc:HGNC:10953]	SLCO4A1
ENSG00000137309	10.1129	10.2128	-0.0999562	-0.133133	0.899363	0.968501	chr6	34236873	34246231	+	ENSG00000137309.18	protein_coding	KNOWN	HMGA1	ENSG00000137309	HMGA1	high mobility group AT-hook 1 [Source:HGNC Symbol;Acc:HGNC:5010]	HMGA1
ENSG00000115339	5.54303	5.67957	-0.136537	-0.133863	0.898815	0.968351	chr2	165747591	165794682	-	ENSG00000115339.12	protein_coding	KNOWN	GALNT3	ENSG00000115339	GALNT3	polypeptide N-acetylgalactosaminyltransferase 3 [Source:HGNC Symbol;Acc:HGNC:4125]	GALNT3
ENSG00000137801	8.5629	8.67454	-0.111634	-0.135295	0.89774	0.967985	chr15	39581079	39599466	+	ENSG00000137801.10	protein_coding	KNOWN	THBS1	ENSG00000137801	THBS1	thrombospondin 1 [Source:HGNC Symbol;Acc:HGNC:11785]	THBS1
ENSG00000138696	-1.33203	-0.735394	-0.596638	-0.137592	0.896017	0.967316	chr4	94757968	95158448	+	ENSG00000138696.9	protein_coding	KNOWN	BMPR1B	ENSG00000138696	BMPR1B	bone morphogenetic protein receptor type 1B [Source:HGNC Symbol;Acc:HGNC:1077]	BMPR1B
ENSG00000118513	7.87305	8.04266	-0.169612	-0.139796	0.894364	0.966325	chr6	135181315	135219173	+	ENSG00000118513.17	protein_coding	KNOWN	MYB	ENSG00000118513	MYB	MYB proto-oncogene, transcription factor [Source:HGNC Symbol;Acc:HGNC:7545]	MYB
ENSG00000120708	8.61078	8.71961	-0.108835	-0.142636	0.892236	0.965214	chr5	136028895	136063818	+	ENSG00000120708.15	protein_coding	KNOWN	TGFBI	ENSG00000120708	TGFBI	transforming growth factor beta induced [Source:HGNC Symbol;Acc:HGNC:11771]	TGFBI
ENSG00000149260	4.77369	4.87021	-0.096526	-0.143047	0.891928	0.965214	chr11	77066932	77126155	+	ENSG00000149260.13	protein_coding	KNOWN	CAPN5	ENSG00000149260	CAPN5	calpain 5 [Source:HGNC Symbol;Acc:HGNC:1482]	CAPN5
ENSG00000112116	-1.2796	-0.770825	-0.508773	-0.145915	0.889779	0.965214	chr6	52236681	52244537	-	ENSG00000112116.9	protein_coding	KNOWN	IL17F	ENSG00000112116	IL17F	interleukin 17F [Source:HGNC Symbol;Acc:HGNC:16404]	IL17F
ENSG00000106462	8.96352	9.07523	-0.111713	-0.146276	0.889509	0.965214	chr7	148807383	148884321	-	ENSG00000106462.9	protein_coding	KNOWN	EZH2	ENSG00000106462	EZH2	enhancer of zeste 2 polycomb repressive complex 2 subunit [Source:HGNC Symbol;Acc:HGNC:3527]	EZH2
ENSG00000134070	5.2307	5.40839	-0.177686	-0.147343	0.88871	0.965214	chr3	10164865	10243743	+	ENSG00000134070.4	protein_coding	KNOWN	IRAK2	ENSG00000134070	IRAK2	interleukin 1 receptor associated kinase 2 [Source:HGNC Symbol;Acc:HGNC:6113]	IRAK2
ENSG00000153208	6.99586	7.06546	-0.0696009	-0.149384	0.887182	0.965214	chr2	111898479	112029561	+	ENSG00000153208.15	protein_coding	KNOWN	MERTK	ENSG00000153208	MERTK	MER proto-oncogene, tyrosine kinase [Source:HGNC Symbol;Acc:HGNC:7027]	MERTK
ENSG00000103222	9.28048	9.33655	-0.0560679	-0.150703	0.886194	0.965214	chr16	15949577	16143074	+	ENSG00000103222.17	protein_coding	KNOWN	ABCC1	ENSG00000103222	ABCC1	ATP binding cassette subfamily C member 1 [Source:HGNC Symbol;Acc:HGNC:51]	ABCC1
ENSG00000102265	9.92126	10.0578	-0.136563	-0.151533	0.885574	0.965214	chrX	47582313	47586789	+	ENSG00000102265.10	protein_coding	KNOWN	TIMP1	ENSG00000102265	TIMP1	TIMP metallopeptidase inhibitor 1 [Source:HGNC Symbol;Acc:HGNC:11820]	TIMP1
ENSG00000230383	7.92311	8.31078	-0.387673	-0.152654	0.884735	0.965214	chr7	137721985	137722846	+	ENSG00000230383.1	processed_pseudogene	KNOWN	AC009245.3	ENSG00000230383		ribosomal protein L6 (RPL6) pseudogene	AC009245.1
ENSG00000067113	7.87763	7.95288	-0.0752414	-0.153007	0.884471	0.965214	chr5	55424854	55535050	-	ENSG00000067113.15	protein_coding	KNOWN	PPAP2A	ENSG00000067113	PLPP1	phospholipid phosphatase 1 [Source:HGNC Symbol;Acc:HGNC:9228]	PLPP1
ENSG00000101421	9.65648	9.7198	-0.0633231	-0.155431	0.882658	0.964766	chr20	33811304	33854366	+	ENSG00000101421.3	protein_coding	KNOWN	CHMP4B	ENSG00000101421	CHMP4B	charged multivesicular body protein 4B [Source:HGNC Symbol;Acc:HGNC:16171]	CHMP4B
ENSG00000140396	8.71606	8.78063	-0.0645684	-0.158353	0.880474	0.963579	chr8	70109762	70403805	-	ENSG00000140396.11	protein_coding	KNOWN	NCOA2	ENSG00000140396	NCOA2	nuclear receptor coactivator 2 [Source:HGNC Symbol;Acc:HGNC:7669]	NCOA2
ENSG00000164690	-2.48599	-2.04216	-0.443825	-0.162763	0.87718	0.961607	chr7	155799986	155812273	-	ENSG00000164690.6	protein_coding	KNOWN	SHH	ENSG00000164690	SHH	sonic hedgehog signaling molecule [Source:HGNC Symbol;Acc:HGNC:10848]	SHH
ENSG00000122756	-0.993532	-0.41567	-0.577862	-0.16327	0.876801	0.961607	chr9	34551432	34590140	-	ENSG00000122756.13	protein_coding	KNOWN	CNTFR	ENSG00000122756	CNTFR	ciliary neurotrophic factor receptor [Source:HGNC Symbol;Acc:HGNC:2170]	CNTFR
ENSG00000173992	8.7058	8.79343	-0.0876305	-0.163807	0.876401	0.961607	chr11	66592821	66606019	+	ENSG00000173992.7	protein_coding	KNOWN	CCS	ENSG00000173992	CCS	copper chaperone for superoxide dismutase [Source:HGNC Symbol;Acc:HGNC:1613]	CCS
ENSG00000159461	10.3111	10.3914	-0.080316	-0.164557	0.875841	0.961607	chr16	56361452	56425538	-	ENSG00000159461.13	protein_coding	KNOWN	AMFR	ENSG00000159461	AMFR	autocrine motility factor receptor [Source:HGNC Symbol;Acc:HGNC:463]	AMFR
ENSG00000113068	9.26898	9.32847	-0.0594931	-0.164847	0.875624	0.961607	chr5	140245039	140303121	-	ENSG00000113068.8	protein_coding	KNOWN	PFDN1	ENSG00000113068	PFDN1	prefoldin subunit 1 [Source:HGNC Symbol;Acc:HGNC:8866]	PFDN1
ENSG00000079102	3.97852	4.14352	-0.164994	-0.165761	0.874942	0.961607	chr8	91954967	92103286	-	ENSG00000079102.15	protein_coding	KNOWN	RUNX1T1	ENSG00000079102	RUNX1T1	RUNX1 partner transcriptional co-repressor 1 [Source:HGNC Symbol;Acc:HGNC:1535]	RUNX1T1
ENSG00000160710	9.94019	10.0097	-0.0694906	-0.165973	0.874784	0.961607	chr1	154582062	154627999	-	ENSG00000160710.14	protein_coding	KNOWN	ADAR	ENSG00000160710	ADAR	adenosine deaminase RNA specific [Source:HGNC Symbol;Acc:HGNC:225]	ADAR
ENSG00000164736	5.18952	5.3141	-0.12458	-0.166651	0.874278	0.961607	chr8	54457935	54460888	+	ENSG00000164736.5	protein_coding	KNOWN	SOX17	ENSG00000164736	SOX17	SRY-box transcription factor 17 [Source:HGNC Symbol;Acc:HGNC:18122]	SOX17
ENSG00000127928	-0.853363	-0.255311	-0.598051	-0.166813	0.874157	0.961607	chr7	93591573	93911265	+	ENSG00000127928.11	protein_coding	KNOWN	GNGT1	ENSG00000127928	GNGT1	G protein subunit gamma transducin 1 [Source:HGNC Symbol;Acc:HGNC:4411]	GNGT1
ENSG00000196470	7.90996	7.98537	-0.0754115	-0.167854	0.873381	0.961607	chr16	48356364	48448402	-	ENSG00000196470.10	protein_coding	KNOWN	SIAH1	ENSG00000196470	SIAH1	siah E3 ubiquitin protein ligase 1 [Source:HGNC Symbol;Acc:HGNC:10857]	SIAH1
ENSG00000143493	7.08474	7.16796	-0.0832223	-0.173157	0.869427	0.960176	chr1	211940399	212035542	-	ENSG00000143493.11	protein_coding	KNOWN	INTS7	ENSG00000143493	INTS7	integrator complex subunit 7 [Source:HGNC Symbol;Acc:HGNC:24484]	INTS7
ENSG00000140479	4.42358	4.7414	-0.317816	-0.177619	0.866105	0.958212	chr15	101297142	101525202	-	ENSG00000140479.15	protein_coding	KNOWN	PCSK6	ENSG00000140479	PCSK6	proprotein convertase subtilisin/kexin type 6 [Source:HGNC Symbol;Acc:HGNC:8569]	PCSK6
ENSG00000107959	7.41225	7.50838	-0.0961293	-0.180285	0.86412	0.956821	chr10	3137728	3172841	-	ENSG00000107959.14	protein_coding	KNOWN	PITRM1	ENSG00000107959	PITRM1	pitrilysin metallopeptidase 1 [Source:HGNC Symbol;Acc:HGNC:17663]	PITRM1
ENSG00000266173	7.60309	7.67593	-0.0728385	-0.181918	0.862906	0.956281	chr17	63702832	63741970	-	ENSG00000266173.4	protein_coding	KNOWN	STRADA	ENSG00000266173	STRADA	STE20 related adaptor alpha [Source:HGNC Symbol;Acc:HGNC:30172]	STRADA
ENSG00000196139	4.30165	4.49266	-0.191016	-0.183884	0.861444	0.955869	chr10	5035354	5107686	+	ENSG00000196139.10	protein_coding	KNOWN	AKR1C3	ENSG00000196139	AKR1C3	aldo-keto reductase family 1 member C3 [Source:HGNC Symbol;Acc:HGNC:386]	AKR1C3
ENSG00000141506	4.81233	4.96967	-0.157342	-0.184328	0.861114	0.955869	chr17	8878911	8965712	-	ENSG00000141506.12	protein_coding	KNOWN	PIK3R5	ENSG00000141506	PIK3R5	phosphoinositide-3-kinase regulatory subunit 5 [Source:HGNC Symbol;Acc:HGNC:30035]	PIK3R5
ENSG00000113645	-1.14044	-0.494479	-0.645958	-0.18479	0.860771	0.955869	chr5	168291651	168472303	+	ENSG00000113645.12	protein_coding	KNOWN	WWC1	ENSG00000113645	WWC1	WW and C2 domain containing 1 [Source:HGNC Symbol;Acc:HGNC:29435]	WWC1
ENSG00000178105	5.49645	5.64571	-0.149256	-0.186184	0.859735	0.95518	chr11	108665025	108940930	+	ENSG00000178105.8	protein_coding	KNOWN	DDX10	ENSG00000178105	DDX10	DEAD-box helicase 10 [Source:HGNC Symbol;Acc:HGNC:2735]	DDX10
ENSG00000109971	12.4288	12.5478	-0.118973	-0.192622	0.854955	0.951187	chr11	123057489	123063230	-	ENSG00000109971.12	protein_coding	KNOWN	HSPA8	ENSG00000109971	HSPA8	heat shock protein family A (Hsp70) member 8 [Source:HGNC Symbol;Acc:HGNC:5241]	HSPA8
ENSG00000128052	5.60675	5.7523	-0.145555	-0.194005	0.853929	0.951139	chr4	55078477	55125589	-	ENSG00000128052.8	protein_coding	KNOWN	KDR	ENSG00000128052	KDR	kinase insert domain receptor [Source:HGNC Symbol;Acc:HGNC:6307]	KDR
ENSG00000095303	5.40446	5.54322	-0.138758	-0.197329	0.851465	0.948796	chr9	122370530	122395703	+	ENSG00000095303.13	protein_coding	KNOWN	PTGS1	ENSG00000095303	PTGS1	prostaglandin-endoperoxide synthase 1 [Source:HGNC Symbol;Acc:HGNC:9604]	PTGS1
ENSG00000121807	4.90657	5.04974	-0.143174	-0.197488	0.851347	0.948796	chr3	46353734	46360928	+	ENSG00000121807.5	protein_coding	KNOWN	CCR2	ENSG00000121807	CCR2	C-C motif chemokine receptor 2 [Source:HGNC Symbol;Acc:HGNC:1603]	CCR2
ENSG00000163331	0.866861	2.04789	-1.18103	-0.201319	0.848509	0.947106	chr2	158795317	158862958	+	ENSG00000163331.9	protein_coding	KNOWN	DAPL1	ENSG00000163331	DAPL1	death associated protein like 1 [Source:HGNC Symbol;Acc:HGNC:21490]	DAPL1
ENSG00000167548	9.44319	9.53173	-0.0885435	-0.201793	0.848158	0.947106	chr12	49018975	49059774	-	ENSG00000167548.13	protein_coding	KNOWN	KMT2D	ENSG00000167548	KMT2D	lysine methyltransferase 2D [Source:HGNC Symbol;Acc:HGNC:7133]	KMT2D
ENSG00000105141	-1.60368	-0.924807	-0.678871	-0.205085	0.845722	0.946001	chr19	15049384	15058293	+	ENSG00000105141.5	protein_coding	KNOWN	CASP14	ENSG00000105141	CASP14	caspase 14 [Source:HGNC Symbol;Acc:HGNC:1502]	CASP14
ENSG00000172831	6.95735	7.0511	-0.093743	-0.206175	0.844916	0.945903	chr16	66934444	66945096	+	ENSG00000172831.10	protein_coding	KNOWN	CES2	ENSG00000172831	CES2	carboxylesterase 2 [Source:HGNC Symbol;Acc:HGNC:1864]	CES2
ENSG00000105971	6.2599	6.37713	-0.117225	-0.208954	0.842861	0.944406	chr7	116287380	116508541	+	ENSG00000105971.13	protein_coding	KNOWN	CAV2	ENSG00000105971	CAV2	caveolin 2 [Source:HGNC Symbol;Acc:HGNC:1528]	CAV2
ENSG00000127318	-2.41361	-1.70916	-0.704445	-0.209498	0.842459	0.944358	chr12	68248242	68253607	-	ENSG00000127318.9	protein_coding	KNOWN	IL22	ENSG00000127318	IL22	interleukin 22 [Source:HGNC Symbol;Acc:HGNC:14900]	IL22
ENSG00000172215	6.37921	6.59093	-0.211721	-0.210397	0.841795	0.944358	chr3	45940933	45948353	+	ENSG00000172215.5	protein_coding	KNOWN	CXCR6	ENSG00000172215	CXCR6	C-X-C motif chemokine receptor 6 [Source:HGNC Symbol;Acc:HGNC:16647]	CXCR6
ENSG00000116678	5.16087	5.30793	-0.147065	-0.212146	0.840503	0.943773	chr1	65420652	65641559	+	ENSG00000116678.17	protein_coding	KNOWN	LEPR	ENSG00000116678	LEPR	leptin receptor [Source:HGNC Symbol;Acc:HGNC:6554]	LEPR
ENSG00000123080	5.99232	6.20257	-0.210253	-0.21245	0.840279	0.943773	chr1	50960745	50974633	+	ENSG00000123080.9	protein_coding	KNOWN	CDKN2C	ENSG00000123080	CDKN2C	cyclin dependent kinase inhibitor 2C [Source:HGNC Symbol;Acc:HGNC:1789]	CDKN2C
ENSG00000102699	6.70475	6.83704	-0.132291	-0.212719	0.84008	0.943773	chr13	24420926	24512810	-	ENSG00000102699.5	protein_coding	KNOWN	PARP4	ENSG00000102699	PARP4	poly(ADP-ribose) polymerase family member 4 [Source:HGNC Symbol;Acc:HGNC:271]	PARP4
ENSG00000145715	9.0242	9.10431	-0.0801124	-0.212915	0.839936	0.943773	chr5	87267888	87391931	+	ENSG00000145715.13	protein_coding	KNOWN	RASA1	ENSG00000145715	RASA1	RAS p21 protein activator 1 [Source:HGNC Symbol;Acc:HGNC:9871]	RASA1
ENSG00000057657	5.94463	6.11444	-0.169816	-0.213509	0.839497	0.943773	chr6	106086320	106109939	+	ENSG00000057657.13	protein_coding	KNOWN	PRDM1	ENSG00000057657	PRDM1	PR/SET domain 1 [Source:HGNC Symbol;Acc:HGNC:9346]	PRDM1
ENSG00000167131	-1.18192	-0.41567	-0.766249	-0.215818	0.837793	0.943548	chr17	44899142	44905390	+	ENSG00000167131.15	protein_coding	KNOWN	CCDC103	ENSG00000167131	CCDC103	coiled-coil domain containing 103 [Source:HGNC Symbol;Acc:HGNC:32700]	CCDC103
ENSG00000132329	5.25272	5.45889	-0.206168	-0.216725	0.837124	0.943198	chr2	237858893	237912114	+	ENSG00000132329.9	protein_coding	KNOWN	RAMP1	ENSG00000132329	RAMP1	receptor activity modifying protein 1 [Source:HGNC Symbol;Acc:HGNC:9843]	RAMP1
ENSG00000196396	8.90859	8.99675	-0.0881614	-0.218636	0.835715	0.942416	chr20	50510321	50585241	+	ENSG00000196396.8	protein_coding	KNOWN	PTPN1	ENSG00000196396	PTPN1	protein tyrosine phosphatase non-receptor type 1 [Source:HGNC Symbol;Acc:HGNC:9642]	PTPN1
ENSG00000010030	4.85323	5.04148	-0.18825	-0.220645	0.834234	0.941851	chr6	36354091	36387800	-	ENSG00000010030.12	protein_coding	KNOWN	ETV7	ENSG00000010030	ETV7	ETS variant 7 [Source:HGNC Symbol;Acc:HGNC:18160]	ETV7
ENSG00000084774	7.85654	7.98746	-0.130926	-0.222701	0.83272	0.941055	chr2	27217390	27243943	+	ENSG00000084774.12	protein_coding	KNOWN	CAD	ENSG00000084774	CAD	carbamoyl-phosphate synthetase 2, aspartate transcarbamylase, and dihydroorotase [Source:HGNC Symbol;Acc:HGNC:1424]	CAD
ENSG00000100823	10.0386	10.1618	-0.123146	-0.227296	0.829338	0.938846	chr14	20455191	20457772	+	ENSG00000100823.10	protein_coding	KNOWN	APEX1	ENSG00000100823	APEX1	apurinic/apyrimidinic endodeoxyribonuclease 1 [Source:HGNC Symbol;Acc:HGNC:587]	APEX1
ENSG00000164442	7.83407	7.93556	-0.101484	-0.229205	0.827935	0.937661	chr6	139371807	139374620	-	ENSG00000164442.9	protein_coding	KNOWN	CITED2	ENSG00000164442	CITED2	Cbp/p300 interacting transactivator with Glu/Asp rich carboxy-terminal domain 2 [Source:HGNC Symbol;Acc:HGNC:1987]	CITED2
ENSG00000051108	9.90416	9.99946	-0.0953024	-0.232687	0.825376	0.935459	chr16	56932048	56944863	+	ENSG00000051108.13	protein_coding	KNOWN	HERPUD1	ENSG00000051108	HERPUD1	homocysteine inducible ER protein with ubiquitin like domain 1 [Source:HGNC Symbol;Acc:HGNC:13744]	HERPUD1
ENSG00000165671	8.61593	8.70231	-0.0863836	-0.234289	0.8242	0.93504	chr5	177133025	177300215	+	ENSG00000165671.17	protein_coding	KNOWN	NSD1	ENSG00000165671	NSD1	nuclear receptor binding SET domain protein 1 [Source:HGNC Symbol;Acc:HGNC:14234]	NSD1
ENSG00000115129	5.88672	6.02955	-0.142839	-0.235279	0.823473	0.934888	chr2	24077433	24085861	-	ENSG00000115129.12	protein_coding	KNOWN	TP53I3	ENSG00000115129	TP53I3	tumor protein p53 inducible protein 3 [Source:HGNC Symbol;Acc:HGNC:19373]	TP53I3
ENSG00000166197	7.89163	8.03815	-0.146524	-0.238514	0.8211	0.933535	chr10	102152176	102163871	+	ENSG00000166197.15	protein_coding	KNOWN	NOLC1	ENSG00000166197	NOLC1	nucleolar and coiled-body phosphoprotein 1 [Source:HGNC Symbol;Acc:HGNC:15608]	NOLC1
ENSG00000171793	8.06007	8.23526	-0.175192	-0.241492	0.818918	0.932666	chr1	40979335	41012565	+	ENSG00000171793.12	protein_coding	KNOWN	CTPS1	ENSG00000171793	CTPS1	CTP synthase 1 [Source:HGNC Symbol;Acc:HGNC:2519]	CTPS1
ENSG00000006459	7.33809	7.44532	-0.107232	-0.242114	0.818462	0.932666	chr7	140084746	140177035	-	ENSG00000006459.9	protein_coding	KNOWN	KDM7A	ENSG00000006459	KDM7A	lysine demethylase 7A [Source:HGNC Symbol;Acc:HGNC:22224]	KDM7A
ENSG00000132432	9.47357	9.62806	-0.15449	-0.242192	0.818404	0.932666	chr7	54752250	54759974	-	ENSG00000132432.12	protein_coding	KNOWN	SEC61G	ENSG00000132432	SEC61G	SEC61 translocon gamma subunit [Source:HGNC Symbol;Acc:HGNC:18277]	SEC61G
ENSG00000077152	5.04054	5.2637	-0.223154	-0.244915	0.816411	0.932231	chr1	202331657	202341980	-	ENSG00000077152.8	protein_coding	KNOWN	UBE2T	ENSG00000077152	UBE2T	ubiquitin conjugating enzyme E2 T [Source:HGNC Symbol;Acc:HGNC:25009]	UBE2T
ENSG00000219507	2.48936	2.77639	-0.287029	-0.246404	0.815321	0.931391	chrX	148052233	148052746	+	ENSG00000219507.4	processed_pseudogene	KNOWN	FTH1P8	ENSG00000219507	FTH1P8	ferritin heavy chain 1 pseudogene 8 [Source:HGNC Symbol;Acc:HGNC:3995]	FTH1P8
ENSG00000112029	7.25375	7.37088	-0.117126	-0.250638	0.812226	0.928662	chr6	152970519	152983579	-	ENSG00000112029.8	protein_coding	KNOWN	FBXO5	ENSG00000112029	FBXO5	F-box protein 5 [Source:HGNC Symbol;Acc:HGNC:13584]	FBXO5
ENSG00000129566	7.59223	7.74359	-0.151356	-0.251647	0.811489	0.928222	chr14	20365667	20413429	-	ENSG00000129566.11	protein_coding	KNOWN	TEP1	ENSG00000129566	TEP1	telomerase associated protein 1 [Source:HGNC Symbol;Acc:HGNC:11726]	TEP1
ENSG00000186847	-4.38603	-3.75289	-0.633141	-0.253378	0.810225	0.927582	chr17	41582279	41586921	-	ENSG00000186847.5	protein_coding	KNOWN	KRT14	ENSG00000186847	KRT14	keratin 14 [Source:HGNC Symbol;Acc:HGNC:6416]	KRT14
ENSG00000075415	11.2193	11.3336	-0.114311	-0.253726	0.809971	0.927582	chr12	98593591	98606379	+	ENSG00000075415.11	protein_coding	KNOWN	SLC25A3	ENSG00000075415	SLC25A3	solute carrier family 25 member 3 [Source:HGNC Symbol;Acc:HGNC:10989]	SLC25A3
ENSG00000198863	8.02158	8.16233	-0.140757	-0.255505	0.808672	0.927014	chr17	42980565	42993690	+	ENSG00000198863.6	protein_coding	KNOWN	RUNDC1	ENSG00000198863	RUNDC1	RUN domain containing 1 [Source:HGNC Symbol;Acc:HGNC:25418]	RUNDC1
ENSG00000043355	-0.81826	-0.188987	-0.629273	-0.25627	0.808114	0.926843	chr13	99981772	99986773	+	ENSG00000043355.9	protein_coding	KNOWN	ZIC2	ENSG00000043355	ZIC2	Zic family member 2 [Source:HGNC Symbol;Acc:HGNC:12873]	ZIC2
ENSG00000186810	5.69992	5.85599	-0.156067	-0.258304	0.806631	0.926693	chrX	71615916	71618517	-	ENSG00000186810.7	protein_coding	KNOWN	CXCR3	ENSG00000186810	CXCR3	C-X-C motif chemokine receptor 3 [Source:HGNC Symbol;Acc:HGNC:4540]	CXCR3
ENSG00000147650	4.00387	4.2105	-0.206629	-0.258722	0.806327	0.926693	chr8	104489231	104589024	-	ENSG00000147650.10	protein_coding	KNOWN	LRP12	ENSG00000147650	LRP12	LDL receptor related protein 12 [Source:HGNC Symbol;Acc:HGNC:31708]	LRP12
ENSG00000163482	5.78102	5.93191	-0.15089	-0.263023	0.803194	0.924358	chr2	218672026	218702716	+	ENSG00000163482.10	protein_coding	KNOWN	STK36	ENSG00000163482	STK36	serine/threonine kinase 36 [Source:HGNC Symbol;Acc:HGNC:17209]	STK36
ENSG00000117425	3.9346	4.26528	-0.330675	-0.263753	0.802663	0.924151	chr1	44819844	44843063	-	ENSG00000117425.12	protein_coding	KNOWN	PTCH2	ENSG00000117425	PTCH2	patched 2 [Source:HGNC Symbol;Acc:HGNC:9586]	PTCH2
ENSG00000005075	6.04643	6.23574	-0.189303	-0.264298	0.802266	0.924098	chr7	102473118	102478907	-	ENSG00000005075.14	protein_coding	KNOWN	POLR2J	ENSG00000005075	POLR2J	RNA polymerase II subunit J [Source:HGNC Symbol;Acc:HGNC:9197]	POLR2J
ENSG00000116478	9.98996	10.1162	-0.126195	-0.264573	0.802066	0.924098	chr1	32292086	32333635	+	ENSG00000116478.10	protein_coding	KNOWN	HDAC1	ENSG00000116478	HDAC1	histone deacetylase 1 [Source:HGNC Symbol;Acc:HGNC:4852]	HDAC1
ENSG00000275718	-3.03638	-2.1912	-0.845178	-0.265742	0.801216	0.924098	chr17	35996440	36002038	-	ENSG00000275718.1	protein_coding	KNOWN	CCL15	ENSG00000275718	CCL15	C-C motif chemokine ligand 15 [Source:HGNC Symbol;Acc:HGNC:10613]	CCL15
ENSG00000143753	9.77918	9.89184	-0.112656	-0.26597	0.80105	0.924098	chr1	224175756	224193441	+	ENSG00000143753.11	protein_coding	KNOWN	DEGS1	ENSG00000143753	DEGS1	delta 4-desaturase, sphingolipid 1 [Source:HGNC Symbol;Acc:HGNC:13709]	DEGS1
ENSG00000205755	1.51804	1.94388	-0.425839	-0.26671	0.800512	0.924098	chrX	1187549	1212750	-	ENSG00000205755.9	protein_coding	KNOWN	CRLF2	ENSG00000205755	CRLF2	cytokine receptor like factor 2 [Source:HGNC Symbol;Acc:HGNC:14281]	CRLF2
ENSG00000205755	1.51804	1.94388	-0.425839	-0.26671	0.800512	0.924098	chrX	1187549	1212750	-	ENSG00000205755.9	protein_coding	KNOWN	CRLF2	ENSG00000205755	CRLF2	cytokine receptor like factor 2 [Source:HGNC Symbol;Acc:HGNC:14281]	CRLF2
ENSG00000153071	7.80824	7.93377	-0.125535	-0.270846	0.797506	0.923059	chr5	39371675	39462300	-	ENSG00000153071.13	protein_coding	KNOWN	DAB2	ENSG00000153071	DAB2	DAB adaptor protein 2 [Source:HGNC Symbol;Acc:HGNC:2662]	DAB2
ENSG00000049130	3.32649	3.67539	-0.348905	-0.271822	0.796798	0.923059	chr12	88492793	88580851	-	ENSG00000049130.12	protein_coding	KNOWN	KITLG	ENSG00000049130	KITLG	KIT ligand [Source:HGNC Symbol;Acc:HGNC:6343]	KITLG
ENSG00000101224	8.45716	8.66612	-0.208958	-0.273367	0.795677	0.922971	chr20	3786772	3806121	+	ENSG00000101224.16	protein_coding	KNOWN	CDC25B	ENSG00000101224	CDC25B	cell division cycle 25B [Source:HGNC Symbol;Acc:HGNC:1726]	CDC25B
ENSG00000154639	-0.70922	0.336707	-1.04593	-0.275387	0.794212	0.922084	chr21	17512382	17593579	+	ENSG00000154639.17	protein_coding	KNOWN	CXADR	ENSG00000154639	CXADR	CXADR Ig-like cell adhesion molecule [Source:HGNC Symbol;Acc:HGNC:2559]	CXADR
ENSG00000115073	8.93359	9.03815	-0.104558	-0.275891	0.793846	0.922084	chr2	97655963	97664107	-	ENSG00000115073.7	protein_coding	KNOWN	ACTR1B	ENSG00000115073	ACTR1B	actin related protein 1B [Source:HGNC Symbol;Acc:HGNC:168]	ACTR1B
ENSG00000148773	7.57394	7.83426	-0.260322	-0.275894	0.793844	0.922084	chr10	128096659	128126385	-	ENSG00000148773.11	protein_coding	KNOWN	MKI67	ENSG00000148773	MKI67	marker of proliferation Ki-67 [Source:HGNC Symbol;Acc:HGNC:7107]	MKI67
ENSG00000148180	8.03076	8.17571	-0.144942	-0.27759	0.792615	0.922084	chr9	121207794	121332843	+	ENSG00000148180.15	protein_coding	KNOWN	GSN	ENSG00000148180	GSN	gelsolin [Source:HGNC Symbol;Acc:HGNC:4620]	GSN
ENSG00000273079	-0.903794	-0.331941	-0.571853	-0.280535	0.790483	0.920598	chr12	13537337	13981957	-	ENSG00000273079.3	protein_coding	KNOWN	GRIN2B	ENSG00000273079	GRIN2B	glutamate ionotropic receptor NMDA type subunit 2B [Source:HGNC Symbol;Acc:HGNC:4586]	GRIN2B
ENSG00000092621	8.60614	8.7715	-0.165366	-0.280553	0.79047	0.920598	chr1	119659798	119744215	+	ENSG00000092621.10	protein_coding	KNOWN	PHGDH	ENSG00000092621	PHGDH	phosphoglycerate dehydrogenase [Source:HGNC Symbol;Acc:HGNC:8923]	PHGDH
ENSG00000155660	7.74982	7.9214	-0.171575	-0.28064	0.790407	0.920598	chr7	149003062	149028641	-	ENSG00000155660.9	protein_coding	KNOWN	PDIA4	ENSG00000155660	PDIA4	protein disulfide isomerase family A member 4 [Source:HGNC Symbol;Acc:HGNC:30167]	PDIA4
ENSG00000072062	8.68206	8.78535	-0.103284	-0.28154	0.789755	0.920598	chr19	14091688	14118084	-	ENSG00000072062.12	protein_coding	KNOWN	PRKACA	ENSG00000072062	PRKACA	protein kinase cAMP-activated catalytic subunit alpha [Source:HGNC Symbol;Acc:HGNC:9380]	PRKACA
ENSG00000114346	7.17374	7.35902	-0.185284	-0.283352	0.788445	0.920598	chr3	172750682	172821474	+	ENSG00000114346.12	protein_coding	KNOWN	ECT2	ENSG00000114346	ECT2	epithelial cell transforming 2 [Source:HGNC Symbol;Acc:HGNC:3155]	ECT2
ENSG00000144730	2.84821	3.24024	-0.392024	-0.283845	0.788088	0.920598	chr3	57089982	57170306	-	ENSG00000144730.15	protein_coding	KNOWN	IL17RD	ENSG00000144730	IL17RD	interleukin 17 receptor D [Source:HGNC Symbol;Acc:HGNC:17616]	IL17RD
ENSG00000109685	9.62313	9.7468	-0.12367	-0.285845	0.786643	0.920598	chr4	1871424	1982207	+	ENSG00000109685.16	protein_coding	KNOWN	WHSC1	ENSG00000109685	NSD2	nuclear receptor binding SET domain protein 2 [Source:HGNC Symbol;Acc:HGNC:12766]	NSD2
ENSG00000114948	2.33786	2.75572	-0.417866	-0.286813	0.785944	0.920444	chr2	206443539	206621130	+	ENSG00000114948.11	protein_coding	KNOWN	ADAM23	ENSG00000114948	ADAM23	ADAM metallopeptidase domain 23 [Source:HGNC Symbol;Acc:HGNC:202]	ADAM23
ENSG00000107404	8.38028	8.6297	-0.249415	-0.288997	0.784367	0.919988	chr1	1335276	1349350	-	ENSG00000107404.16	protein_coding	KNOWN	DVL1	ENSG00000107404	DVL1	dishevelled segment polarity protein 1 [Source:HGNC Symbol;Acc:HGNC:3084]	DVL1
ENSG00000002330	7.402	7.54243	-0.140436	-0.289191	0.784227	0.919988	chr11	64269830	64284704	-	ENSG00000002330.12	protein_coding	KNOWN	BAD	ENSG00000002330	BAD	BCL2 associated agonist of cell death [Source:HGNC Symbol;Acc:HGNC:936]	BAD
ENSG00000136997	8.85763	9.26226	-0.404629	-0.291038	0.782894	0.919751	chr8	127735434	127741434	+	ENSG00000136997.13	protein_coding	KNOWN	MYC	ENSG00000136997	MYC	MYC proto-oncogene, bHLH transcription factor [Source:HGNC Symbol;Acc:HGNC:7553]	MYC
ENSG00000094916	10.282	10.4257	-0.143704	-0.292853	0.781586	0.919184	chr12	54230940	54280133	-	ENSG00000094916.12	protein_coding	KNOWN	CBX5	ENSG00000094916	CBX5	chromobox 5 [Source:HGNC Symbol;Acc:HGNC:1555]	CBX5
ENSG00000020426	8.19288	8.44649	-0.253611	-0.293088	0.781416	0.919184	chr14	60734742	60969953	+	ENSG00000020426.9	protein_coding	KNOWN	MNAT1	ENSG00000020426	MNAT1	MNAT1 component of CDK activating kinase [Source:HGNC Symbol;Acc:HGNC:7181]	MNAT1
ENSG00000165949	7.88463	8.1734	-0.288768	-0.299368	0.776895	0.91562	chr14	94104836	94116698	+	ENSG00000165949.11	protein_coding	KNOWN	IFI27	ENSG00000165949	IFI27	interferon alpha inducible protein 27 [Source:HGNC Symbol;Acc:HGNC:5397]	IFI27
ENSG00000119535	4.96774	5.2061	-0.23836	-0.299697	0.776658	0.91562	chr1	36466043	36483278	-	ENSG00000119535.16	protein_coding	KNOWN	CSF3R	ENSG00000119535	CSF3R	colony stimulating factor 3 receptor [Source:HGNC Symbol;Acc:HGNC:2439]	CSF3R
ENSG00000066468	2.74171	3.38968	-0.647967	-0.300004	0.776438	0.91562	chr10	121478334	121598458	-	ENSG00000066468.19	protein_coding	KNOWN	FGFR2	ENSG00000066468	FGFR2	fibroblast growth factor receptor 2 [Source:HGNC Symbol;Acc:HGNC:3689]	FGFR2
ENSG00000134962	-1.93571	-1.03498	-0.900724	-0.301945	0.775043	0.915169	chr4	39406853	39451536	+	ENSG00000134962.6	protein_coding	KNOWN	KLB	ENSG00000134962	KLB	klotho beta [Source:HGNC Symbol;Acc:HGNC:15527]	KLB
ENSG00000168329	4.17741	4.4119	-0.234499	-0.303785	0.773721	0.914429	chr3	39263494	39281735	-	ENSG00000168329.12	protein_coding	KNOWN	CX3CR1	ENSG00000168329	CX3CR1	C-X3-C motif chemokine receptor 1 [Source:HGNC Symbol;Acc:HGNC:2558]	CX3CR1
ENSG00000161021	7.38284	7.51898	-0.136143	-0.30542	0.772548	0.913453	chr5	179732850	179796511	+	ENSG00000161021.10	protein_coding	KNOWN	MAML1	ENSG00000161021	MAML1	mastermind like transcriptional coactivator 1 [Source:HGNC Symbol;Acc:HGNC:13632]	MAML1
ENSG00000196154	9.18319	9.35243	-0.16924	-0.305497	0.772493	0.913453	chr1	153543613	153550136	-	ENSG00000196154.10	protein_coding	KNOWN	S100A4	ENSG00000196154	S100A4	S100 calcium binding protein A4 [Source:HGNC Symbol;Acc:HGNC:10494]	S100A4
ENSG00000134363	4.81865	5.13321	-0.314561	-0.307139	0.771314	0.913453	chr5	53480409	53487134	+	ENSG00000134363.10	protein_coding	KNOWN	FST	ENSG00000134363	FST	follistatin [Source:HGNC Symbol;Acc:HGNC:3971]	FST
ENSG00000126500	-1.37386	-0.337352	-1.03651	-0.307958	0.770727	0.913453	chr11	64103188	64119173	+	ENSG00000126500.3	protein_coding	KNOWN	FLRT1	ENSG00000126500	FLRT1	fibronectin leucine rich transmembrane protein 1 [Source:HGNC Symbol;Acc:HGNC:3760]	FLRT1
ENSG00000198691	-1.47669	-0.386021	-1.09067	-0.308114	0.770616	0.913453	chr1	93992835	94121132	-	ENSG00000198691.10	protein_coding	KNOWN	ABCA4	ENSG00000198691	ABCA4	ATP binding cassette subfamily A member 4 [Source:HGNC Symbol;Acc:HGNC:34]	ABCA4
ENSG00000130762	0.249767	1.0472	-0.79743	-0.308241	0.770524	0.913453	chr1	3454426	3481113	+	ENSG00000130762.13	protein_coding	KNOWN	ARHGEF16	ENSG00000130762	ARHGEF16	Rho guanine nucleotide exchange factor 16 [Source:HGNC Symbol;Acc:HGNC:15515]	ARHGEF16
ENSG00000106333	7.2588	7.43817	-0.179366	-0.309905	0.769332	0.913453	chr7	100602177	100608175	+	ENSG00000106333.11	protein_coding	KNOWN	PCOLCE	ENSG00000106333	PCOLCE	procollagen C-endopeptidase enhancer [Source:HGNC Symbol;Acc:HGNC:8738]	PCOLCE
ENSG00000169302	-1.35499	-0.707647	-0.647339	-0.312028	0.767811	0.912773	chr5	147234963	147387852	+	ENSG00000169302.13	protein_coding	KNOWN	STK32A	ENSG00000169302	STK32A	serine/threonine kinase 32A [Source:HGNC Symbol;Acc:HGNC:28317]	STK32A
ENSG00000145386	6.99987	7.2822	-0.282328	-0.31446	0.766071	0.911116	chr4	121816444	121823933	-	ENSG00000145386.8	protein_coding	KNOWN	CCNA2	ENSG00000145386	CCNA2	cyclin A2 [Source:HGNC Symbol;Acc:HGNC:1578]	CCNA2
ENSG00000119715	-1.7879	-0.829252	-0.958645	-0.317059	0.764213	0.909728	chr14	76310614	76501841	+	ENSG00000119715.13	protein_coding	KNOWN	ESRRB	ENSG00000119715	ESRRB	estrogen related receptor beta [Source:HGNC Symbol;Acc:HGNC:3473]	ESRRB
ENSG00000188257	3.42644	4.07529	-0.648849	-0.32345	0.759652	0.905938	chr1	19975431	19980416	-	ENSG00000188257.9	protein_coding	KNOWN	PLA2G2A	ENSG00000188257	PLA2G2A	phospholipase A2 group IIA [Source:HGNC Symbol;Acc:HGNC:9031]	PLA2G2A
ENSG00000102804	4.49946	4.72288	-0.223419	-0.323607	0.759541	0.905938	chr13	44432143	44577147	-	ENSG00000102804.13	protein_coding	KNOWN	TSC22D1	ENSG00000102804	TSC22D1	TSC22 domain family member 1 [Source:HGNC Symbol;Acc:HGNC:16826]	TSC22D1
ENSG00000015475	6.08119	6.2679	-0.186706	-0.323866	0.759356	0.905938	chr22	17734138	17774770	-	ENSG00000015475.17	protein_coding	KNOWN	BID	ENSG00000015475	BID	BH3 interacting domain death agonist [Source:HGNC Symbol;Acc:HGNC:1050]	BID
ENSG00000116741	6.99924	7.15051	-0.151273	-0.325865	0.757932	0.905938	chr1	192809039	192812283	+	ENSG00000116741.7	protein_coding	KNOWN	RGS2	ENSG00000116741	RGS2	regulator of G protein signaling 2 [Source:HGNC Symbol;Acc:HGNC:9998]	RGS2
ENSG00000106366	6.32967	6.88484	-0.555175	-0.327497	0.75677	0.905938	chr7	101127089	101139266	+	ENSG00000106366.8	protein_coding	KNOWN	SERPINE1	ENSG00000106366	SERPINE1	serpin family E member 1 [Source:HGNC Symbol;Acc:HGNC:8583]	SERPINE1
ENSG00000122641	5.46337	5.84615	-0.382781	-0.328116	0.756329	0.905938	chr7	41685114	41703108	-	ENSG00000122641.9	protein_coding	KNOWN	INHBA	ENSG00000122641	INHBA	inhibin subunit beta A [Source:HGNC Symbol;Acc:HGNC:6066]	INHBA
ENSG00000125255	-3.09929	-2.0817	-1.01759	-0.329303	0.755486	0.905938	chr13	103043998	103066846	-	ENSG00000125255.6	protein_coding	KNOWN	SLC10A2	ENSG00000125255	SLC10A2	solute carrier family 10 member 2 [Source:HGNC Symbol;Acc:HGNC:10906]	SLC10A2
ENSG00000135744	1.16536	1.96438	-0.799026	-0.329697	0.755205	0.905938	chr1	230702523	230714297	-	ENSG00000135744.7	protein_coding	KNOWN	AGT	ENSG00000135744	AGT	angiotensinogen [Source:HGNC Symbol;Acc:HGNC:333]	AGT
ENSG00000080345	8.7495	8.88333	-0.133822	-0.330837	0.754394	0.905938	chr2	151409883	151508013	+	ENSG00000080345.16	protein_coding	KNOWN	RIF1	ENSG00000080345	RIF1	replication timing regulatory factor 1 [Source:HGNC Symbol;Acc:HGNC:23207]	RIF1
ENSG00000112118	8.83884	9.01194	-0.173099	-0.331759	0.75374	0.905864	chr6	52264009	52284881	-	ENSG00000112118.16	protein_coding	KNOWN	MCM3	ENSG00000112118	MCM3	minichromosome maintenance complex component 3 [Source:HGNC Symbol;Acc:HGNC:6945]	MCM3
ENSG00000091651	7.02467	7.32706	-0.302384	-0.332622	0.753126	0.905864	chr16	46689643	46698394	+	ENSG00000091651.7	protein_coding	KNOWN	ORC6	ENSG00000091651	ORC6	origin recognition complex subunit 6 [Source:HGNC Symbol;Acc:HGNC:17151]	ORC6
ENSG00000123609	-2.88969	-1.78584	-1.10386	-0.334672	0.751671	0.905031	chr2	151270465	151290057	-	ENSG00000123609.9	protein_coding	KNOWN	NMI	ENSG00000123609	NMI	N-myc and STAT interactor [Source:HGNC Symbol;Acc:HGNC:7854]	NMI
ENSG00000140443	7.29158	7.44888	-0.157306	-0.337002	0.750018	0.904528	chr15	98648971	98964530	+	ENSG00000140443.12	protein_coding	KNOWN	IGF1R	ENSG00000140443	IGF1R	insulin like growth factor 1 receptor [Source:HGNC Symbol;Acc:HGNC:5465]	IGF1R
ENSG00000119969	8.18736	8.38957	-0.20221	-0.3376	0.749594	0.904528	chr10	94501434	94613905	+	ENSG00000119969.13	protein_coding	KNOWN	HELLS	ENSG00000119969	HELLS	helicase, lymphoid specific [Source:HGNC Symbol;Acc:HGNC:4861]	HELLS
ENSG00000137975	-2.75583	-1.72139	-1.03444	-0.337739	0.749496	0.904528	chr1	86424086	86456558	+	ENSG00000137975.7	protein_coding	KNOWN	CLCA2	ENSG00000137975	CLCA2	chloride channel accessory 2 [Source:HGNC Symbol;Acc:HGNC:2016]	CLCA2
ENSG00000105723	8.27836	8.40138	-0.123024	-0.339194	0.748464	0.90448	chr19	42230186	42242625	-	ENSG00000105723.10	protein_coding	KNOWN	GSK3A	ENSG00000105723	GSK3A	glycogen synthase kinase 3 alpha [Source:HGNC Symbol;Acc:HGNC:4616]	GSK3A
ENSG00000110514	8.11108	8.2398	-0.128716	-0.34375	0.74524	0.901826	chr11	47269161	47330031	+	ENSG00000110514.17	protein_coding	KNOWN	MADD	ENSG00000110514	MADD	MAP kinase activating death domain [Source:HGNC Symbol;Acc:HGNC:6766]	MADD
ENSG00000153253	2.55945	2.95911	-0.399662	-0.34567	0.743883	0.900705	chr2	165087522	165204067	-	ENSG00000153253.14	protein_coding	KNOWN	SCN3A	ENSG00000153253	SCN3A	sodium voltage-gated channel alpha subunit 3 [Source:HGNC Symbol;Acc:HGNC:10590]	SCN3A
ENSG00000112245	7.01593	7.21504	-0.19911	-0.348312	0.742017	0.899166	chr6	63521761	63583587	+	ENSG00000112245.8	protein_coding	KNOWN	PTP4A1	ENSG00000112245	PTP4A1	protein tyrosine phosphatase 4A1 [Source:HGNC Symbol;Acc:HGNC:9634]	PTP4A1
ENSG00000100968	3.78632	4.24377	-0.45745	-0.351192	0.739985	0.897944	chr14	24365673	24379604	+	ENSG00000100968.12	protein_coding	KNOWN	NFATC4	ENSG00000100968	NFATC4	nuclear factor of activated T cells 4 [Source:HGNC Symbol;Acc:HGNC:7778]	NFATC4
ENSG00000134240	1.00995	1.84153	-0.831587	-0.35284	0.738823	0.897597	chr1	119747996	119768905	-	ENSG00000134240.10	protein_coding	KNOWN	HMGCS2	ENSG00000134240	HMGCS2	3-hydroxy-3-methylglutaryl-CoA synthase 2 [Source:HGNC Symbol;Acc:HGNC:5008]	HMGCS2
ENSG00000102755	5.85669	6.07549	-0.218801	-0.354694	0.737518	0.896621	chr13	28300344	28495128	-	ENSG00000102755.9	protein_coding	KNOWN	FLT1	ENSG00000102755	FLT1	fms related tyrosine kinase 1 [Source:HGNC Symbol;Acc:HGNC:3763]	FLT1
ENSG00000170581	9.53126	9.67802	-0.146759	-0.355779	0.736754	0.896621	chr12	56341597	56360155	-	ENSG00000170581.12	protein_coding	KNOWN	STAT2	ENSG00000170581	STAT2	signal transducer and activator of transcription 2 [Source:HGNC Symbol;Acc:HGNC:11363]	STAT2
ENSG00000173846	7.10834	7.28141	-0.173074	-0.358917	0.734548	0.896305	chr1	44800225	44805990	+	ENSG00000173846.11	protein_coding	KNOWN	PLK3	ENSG00000173846	PLK3	polo like kinase 3 [Source:HGNC Symbol;Acc:HGNC:2154]	PLK3
ENSG00000106305	6.80356	7.08481	-0.281247	-0.362182	0.732255	0.895584	chr7	6009245	6023834	+	ENSG00000106305.8	protein_coding	KNOWN	AIMP2	ENSG00000106305	AIMP2	aminoacyl tRNA synthetase complex interacting multifunctional protein 2 [Source:HGNC Symbol;Acc:HGNC:20609]	AIMP2
ENSG00000154265	5.80826	6.13992	-0.331657	-0.364346	0.730737	0.894975	chr17	69244311	69327244	-	ENSG00000154265.14	protein_coding	KNOWN	ABCA5	ENSG00000154265	ABCA5	ATP binding cassette subfamily A member 5 [Source:HGNC Symbol;Acc:HGNC:35]	ABCA5
ENSG00000143514	7.52254	7.68107	-0.158527	-0.365733	0.729765	0.894617	chr1	223779899	223845972	-	ENSG00000143514.15	protein_coding	KNOWN	TP53BP2	ENSG00000143514	TP53BP2	tumor protein p53 binding protein 2 [Source:HGNC Symbol;Acc:HGNC:12000]	TP53BP2
ENSG00000132002	8.1762	8.33448	-0.158277	-0.366208	0.729432	0.894617	chr19	14514770	14529770	-	ENSG00000132002.6	protein_coding	KNOWN	DNAJB1	ENSG00000132002	DNAJB1	DnaJ heat shock protein family (Hsp40) member B1 [Source:HGNC Symbol;Acc:HGNC:5270]	DNAJB1
ENSG00000023191	7.93652	8.11844	-0.181916	-0.366995	0.728881	0.894368	chr11	494512	507300	-	ENSG00000023191.15	protein_coding	KNOWN	RNH1	ENSG00000023191	RNH1	ribonuclease/angiogenin inhibitor 1 [Source:HGNC Symbol;Acc:HGNC:10074]	RNH1
ENSG00000108176	4.82913	5.70965	-0.88052	-0.36909	0.727415	0.894234	chr10	67796665	67838166	-	ENSG00000108176.13	protein_coding	KNOWN	DNAJC12	ENSG00000108176	DNAJC12	DnaJ heat shock protein family (Hsp40) member C12 [Source:HGNC Symbol;Acc:HGNC:28908]	DNAJC12
ENSG00000165186	-3.18004	-2.00468	-1.17536	-0.37113	0.725988	0.893315	chrX	23334015	23404372	+	ENSG00000165186.10	protein_coding	KNOWN	PTCHD1	ENSG00000165186	PTCHD1	patched domain containing 1 [Source:HGNC Symbol;Acc:HGNC:26392]	PTCHD1
ENSG00000163909	4.95204	5.27538	-0.323337	-0.373629	0.724242	0.892418	chr1	39624153	39639945	-	ENSG00000163909.7	protein_coding	KNOWN	HEYL	ENSG00000163909	HEYL	hes related family bHLH transcription factor with YRPW motif like [Source:HGNC Symbol;Acc:HGNC:4882]	HEYL
ENSG00000113494	-2.98822	-1.79945	-1.18877	-0.374168	0.723865	0.89238	chr5	35048756	35230589	-	ENSG00000113494.15	protein_coding	KNOWN	PRLR	ENSG00000113494	PRLR	prolactin receptor [Source:HGNC Symbol;Acc:HGNC:9446]	PRLR
ENSG00000172172	7.45623	7.60873	-0.152502	-0.374369	0.723725	0.89238	chr8	120380761	120445402	-	ENSG00000172172.6	protein_coding	KNOWN	MRPL13	ENSG00000172172	MRPL13	mitochondrial ribosomal protein L13 [Source:HGNC Symbol;Acc:HGNC:14278]	MRPL13
ENSG00000111640	13.6108	13.8211	-0.210335	-0.375199	0.723146	0.89238	chr12	6533927	6538374	+	ENSG00000111640.13	protein_coding	KNOWN	GAPDH	ENSG00000111640	GAPDH	glyceraldehyde-3-phosphate dehydrogenase [Source:HGNC Symbol;Acc:HGNC:4141]	GAPDH
ENSG00000133101	-0.641104	0.725244	-1.36635	-0.376031	0.722565	0.89238	chr13	36431520	36442882	+	ENSG00000133101.8	protein_coding	KNOWN	CCNA1	ENSG00000133101	CCNA1	cyclin A1 [Source:HGNC Symbol;Acc:HGNC:1577]	CCNA1
[truncated: 940 more rows]

## Sheet: 2-GSEA
MSigDB collection	Gene Set	ES	NES	NOM p-val	FDR q-val
[truncated: 16 more rows]
